# Supplementary material for: Response of Pseudomonas aeruginosa to the Innate Immune System-Derived Oxidants Hypochlorous Acid and Hypothiocyanous Acid
Source: J Bacteriol. 2020 Dec 18;203(2):e00300-20. doi: 10.1128/JB.00300-20 (PMC7950407; doi:10.1128/JB.00300-20)
Supplement: Supplemental file 2 [file JB.00300-20-sd002.xlsx]

## Sheet: expression_NC_008463_Gene
Sample							WT1_S1	WT-plus-HOCl1_S2	WT-plus-OSCN1_S3	mutant1_S4	mutant-plus-HOCl1_S5	mutant-plus-OSCN1_S6	WT2_S7	WT-plus-HOCl2_S8	WT-plus-OSCN2_S9	mutant2_S10	mutant-plus-HOCl2_S11	mutant-plus-OSCN2_S12	WT1_S1	WT-plus-HOCl1_S2	WT-plus-OSCN1_S3	mutant1_S4	mutant-plus-HOCl1_S5	mutant-plus-OSCN1_S6	WT2_S7	WT-plus-HOCl2_S8	WT-plus-OSCN2_S9	mutant2_S10	mutant-plus-HOCl2_S11	mutant-plus-OSCN2_S12
Mapped Reads																			8671170	10436161	8605044	11432505	10510898	10733489	9293944	9351301	10001485	10172287	9295247	9747202
Geneid	old locus tag	Chr	Start	End	Strand	Length	Reads	Reads	Reads	Reads	Reads	Reads	Reads	Reads	Reads	Reads	Reads	Reads	RPKM	RPKM	RPKM	RPKM	RPKM	RPKM	RPKM	RPKM	RPKM	RPKM	RPKM	RPKM
PA14_RS00005	PA14_00010	NC_008463	483	2027	+	1545	6156	6712	6045	9111	7375	8204	7345	6136	7795	7759	6405	5905	459.507	416.277	454.689	515.818	454.144	494.716	511.521	424.703	504.456	493.695	445.995	392.113
PA14_RS00010	PA14_00020	NC_008463	2056	3159	+	1104	7977	8928	7374	11534	9680	8331	10208	8544	8946	10000	9530	9302	833.284	774.898	776.213	913.839	834.193	703.052	994.882	827.599	810.206	890.456	928.673	864.425
PA14_RS00015	PA14_00030	NC_008463	3169	4278	+	1110	3390	4118	3522	5694	4507	3293	3756	3401	4001	4558	3612	3438	352.208	355.486	368.734	448.697	386.3	276.394	364.085	327.651	360.397	403.676	350.077	317.763
PA14_RS00020	PA14_00050	NC_008463	4275	6695	+	2421	13877	15110	12470	20497	16246	11694	14797	12507	14497	15314	13225	12681	661.033	598.038	598.575	740.55	638.428	450.015	657.626	552.442	598.713	621.835	587.679	537.377
PA14_RS00025	PA14_00060	NC_008463	7018	7791	-	774	771	861	769	1005	876	739	685	656	615	668	525	474	114.878	106.591	115.46	113.575	107.677	88.9534	95.2247	90.6339	79.4456	84.8432	72.9722	62.8286
PA14_RS00030	PA14_00070	NC_008463	7803	8339	-	537	700	711	642	967	725	903	693	660	776	777	649	601	150.33	126.869	138.934	157.511	128.447	156.665	138.854	131.431	144.485	142.242	130.02	114.821
PA14_RS00035	PA14_00080	NC_008463	8671	10377	+	1707	348	457	380	443	404	266	242	316	351	300	233	203	23.5108	25.6532	25.87	22.7002	22.5169	14.518	15.2539	19.7962	20.5593	17.277	14.6846	12.2006
PA14_RS00040	PA14_00090	NC_008463	10434	12488	-	2055	1272	1691	1133	1852	1769	2607	1363	1372	1439	1344	1446	1697	71.3835	78.8481	64.0715	78.8293	81.8985	118.192	71.3648	71.3954	70.0139	64.2938	75.6999	84.7208
PA14_RS00045	PA14_00100	NC_008463	12488	13435	-	948	389	589	330	668	540	1584	351	531	313	301	345	306	47.3221	59.5342	40.4532	61.6349	54.1933	155.67	39.8381	59.8983	33.012	31.2133	39.1516	33.1156
PA14_RS00050	PA14_00110	NC_008463	13540	14091	+	552	234	272	242	324	256	383	153	159	185	186	144	145	48.8876	47.216	50.9475	51.341	44.1226	64.6426	29.8231	30.8025	33.5095	33.125	28.0648	26.9494
PA14_RS00055	PA14_00120	NC_008463	14236	15123	+	888	2008	2042	1578	2315	1755	2192	1611	1534	2156	1912	1551	1619	260.779	220.344	206.51	228.032	188.029	229.978	195.201	184.731	242.757	211.669	187.905	187.048
PA14_RS00060	PA14_00130	NC_008463	15208	15474	+	267	318	359	291	436	353	322	217	253	265	274	206	233	137.353	128.838	126.657	142.835	125.783	112.358	87.4477	101.33	99.2362	100.884	83.0032	89.5292
PA14_RS00065	PA14_00140	NC_008463	15621	16274	+	654	78	132	81	138	161	248	54	158	66	63	90	56	13.7543	19.34	14.3931	18.457	23.4212	35.3291	8.88415	25.8349	10.0902	9.46987	14.8048	8.78477
PA14_RS00070	PA14_00150	NC_008463	16336	16608	-	273	66	86	79	102	104	78	71	84	55	66	68	56	27.8807	30.1853	33.6288	32.6811	36.2436	26.619	27.9831	32.9037	20.1435	23.7664	26.7969	21.0448
PA14_RS00075	PA14_00160	NC_008463	16923	17240	-	318	892	984	905	1285	1025	597	731	682	889	834	755	804	323.489	296.502	330.726	353.455	306.66	174.907	247.338	229.343	279.518	257.822	255.422	259.387
PA14_RS00080	PA14_00170	NC_008463	17389	18762	-	1374	2453	2976	2479	3842	3206	1854	2360	2142	2723	2523	2451	2568	205.889	207.542	209.67	244.585	221.992	125.714	184.81	166.71	198.151	180.514	191.909	191.747
PA14_RS00085	PA14_00180	NC_008463	18789	20093	-	1305	948	1035	882	1325	1164	965	1010	799	966	972	952	1104	83.7761	75.9957	78.5425	88.8104	84.8599	68.8931	83.2743	65.4733	74.012	73.2213	78.4812	86.7918
PA14_RS00090	PA14_00190	NC_008463	20090	21034	-	945	462	537	403	562	493	610	385	409	453	407	376	469	56.381	54.4505	49.5587	52.0191	49.6335	60.1391	43.8358	46.2828	47.9294	42.3393	42.8051	50.9168
PA14_RS00095	PA14_00200	NC_008463	21088	21594	-	507	2722	2876	2816	3417	3109	3725	3215	2865	3140	3417	2926	3224	619.159	543.551	645.463	589.516	583.409	684.506	682.296	604.289	619.237	662.55	620.877	652.39
PA14_RS00100	PA14_00210	NC_008463	21733	22758	+	1026	2305	2798	2264	3218	2604	2701	1563	1652	1630	1587	1356	1435	259.087	261.312	256.434	274.345	241.465	245.265	163.912	172.183	158.846	152.059	142.184	143.491
PA14_RS00105	PA14_00230	NC_008463	22893	23981	+	1089	17	21	28	26	23	22	22	18	19	25	14	12	1.80029	1.84778	2.98798	2.08835	2.00937	1.88215	2.17368	1.76755	1.74446	2.2568	1.38305	1.13051
PA14_RS00110	PA14_00240	NC_008463	24022	24579	+	558	357	386	317	375	368	477	252	243	246	280	222	233	73.783	66.2846	66.0195	58.7835	62.7442	79.6422	48.5922	46.5693	44.0795	49.3293	42.8014	42.8392
PA14_RS00115	PA14_00250	NC_008463	24589	25566	-	978	1765	1706	1258	1857	1592	2039	1666	1343	1615	1844	1213	1332	208.127	167.147	149.482	166.085	154.869	194.239	183.289	146.847	165.108	185.355	133.432	139.729
PA14_RS00120	PA14_00280	NC_008463	25757	26674	+	918	1748	1319	1234	2344	1252	964	877	430	1233	1131	613	560	219.594	137.677	156.214	223.344	129.754	97.8348	102.791	50.0903	134.294	121.116	71.8384	62.5843
PA14_RS00125	PA14_00290	NC_008463	26732	27556	+	825	1227	962	732	1508	888	722	734	387	840	867	498	528	171.519	111.733	103.111	159.884	102.405	81.5347	95.7287	50.1632	101.803	103.311	64.9403	65.6599
PA14_RS00130	PA14_00300	NC_008463	27667	28653	+	987	2136	2121	2010	2677	2104	749	2298	1541	1835	2161	1025	1478	249.578	205.913	236.661	237.241	202.81	70.7007	250.514	166.96	185.889	215.238	111.724	153.63
PA14_RS00135	PA14_00310	NC_008463	28634	29920	+	1287	1275	1250	1299	1540	1207	418	1201	897	1452	1350	680	909	114.249	93.0659	117.294	104.665	89.2255	30.2592	100.407	74.5318	112.804	103.119	56.842	72.4612
PA14_RS00140	PA14_00320	NC_008463	29917	30519	+	603	343	330	344	328	321	110	256	222	289	282	162	229	65.5993	52.4392	66.2961	47.579	50.6463	16.9955	45.6796	39.3698	47.9199	45.9741	28.9026	38.9617
PA14_RS00145	PA14_00340	NC_008463	30523	32076	-	1554	37	63	47	45	41	50	33	35	45	54	29	29	2.74583	3.88462	3.51474	2.53291	2.51011	2.99763	2.28488	2.40849	2.89532	3.41605	2.00764	1.91455
PA14_RS00150	PA14_00360	NC_008463	32081	33004	-	924	60	61	55	76	55	51	73	46	54	56	57	52	7.48862	6.32582	6.91732	7.19449	5.66306	5.1423	8.50062	5.3237	5.84329	5.95796	6.63654	5.77366
PA14_RS00155	PA14_00380	NC_008463	33021	34532	-	1512	78	101	64	126	89	82	98	74	83	90	50	74	5.94929	6.40072	4.91898	7.28916	5.60013	5.05267	6.97388	5.23369	5.4886	5.85157	3.5576	5.02111
PA14_RS00160	PA14_00400	NC_008463	34645	35559	+	915	375	368	292	476	376	490	377	348	384	476	330	341	47.2642	38.5377	37.0859	45.5035	39.0955	49.8924	44.3323	40.6711	41.961	51.1408	38.8	38.2343
PA14_RS00165	PA14_00410	NC_008463	35570	35947	+	378	647	678	553	720	641	773	870	829	1180	1337	982	1013	197.394	171.869	170.012	166.609	161.334	190.523	247.644	234.526	312.123	347.713	279.485	274.94
PA14_RS00170	PA14_00420	NC_008463	35926	36291	-	366	32	40	40	45	31	46	54	41	37	33	35	23	10.083	10.4722	12.7006	10.7545	8.05825	11.7094	15.875	11.9793	10.1078	8.86368	10.2879	6.44714
PA14_RS00175	PA14_00430	NC_008463	36299	36922	-	624	36	55	46	79	62	60	57	39	37	55	33	44	6.65335	8.44573	8.56683	11.0739	9.45295	8.9583	9.82857	6.68356	5.92861	8.66482	5.68943	7.23416
PA14_RS00180	PA14_00440	NC_008463	37108	37914	-	807	665	710	565	771	697	762	2466	1049	1238	3399	986	1587	95.0321	84.3032	81.362	83.5679	82.1712	87.9712	328.791	139.005	153.385	414.056	131.445	201.755
PA14_RS00185	PA14_00450	NC_008463	37911	39119	-	1209	1203	1373	883	1187	1271	1275	3532	1650	1970	4631	2008	3519	114.752	108.819	84.8753	85.8782	100.018	98.2524	314.336	145.944	162.92	376.556	178.68	298.616
PA14_RS00190	PA14_00460	NC_008463	39223	40110	+	888	101	118	111	137	124	199	112	115	176	142	134	142	13.1169	12.7329	14.5264	13.4948	13.2852	20.8785	13.5708	13.8488	19.8169	15.7202	16.2342	16.4057
PA14_RS00195	PA14_00470	NC_008463	40211	40426	+	216	1352	941	1372	1316	840	917	2277	1217	2016	2530	1254	2163	721.847	417.441	738.154	532.918	369.986	395.526	1134.25	602.511	933.195	1151.46	624.572	1027.36
PA14_RS00200	PA14_00480	NC_008463	40610	40837	+	228	6156	5305	6048	6250	4571	4168	6807	4964	6848	8047	3737	5110	3113.77	2229.51	3082.65	2397.75	1907.38	1703.15	3212.34	2328.22	3003.06	3469.61	1763.3	2299.36
PA14_RS00205	PA14_00490	NC_008463	41133	42821	+	1689	393	469	420	545	449	321	234	304	157	197	189	121	26.834	26.6074	28.8979	28.2244	25.2916	17.7066	14.9069	19.2474	9.29406	11.4662	12.0385	7.3498
PA14_RS00210	PA14_00510	NC_008463	42934	52488	+	9555	989	1207	1060	1308	1224	596	1080	844	976	1247	1184	618	11.9368	12.1042	12.8921	11.9739	12.1874	5.81132	12.1617	9.44582	10.213	12.8297	13.3309	6.63556
PA14_RS00215		NC_008463	54084	54305	-	222	39	41	44	71	63	41	68	49	20	50	41	50	20.2597	17.6966	23.0328	27.9746	26.999	17.2064	32.9576	23.6032	9.00767	22.1411	19.8687	23.1067
PA14_RS00220	PA14_00530	NC_008463	54909	55304	+	396	306	360	246	385	316	211	193	160	197	220	162	147	89.1145	87.1097	72.1916	85.0402	75.9193	49.6417	52.4399	43.2069	49.7401	54.6146	44.0108	38.084
PA14_RS29945		NC_008463	55318	55578	-	261	155	207	195	224	197	138	167	145	197	203	177	141	68.4878	75.9957	86.8242	75.0699	71.8102	49.2604	68.8456	59.4094	75.4677	76.4605	72.9578	55.4241
PA14_RS00225	PA14_00550	NC_008463	55575	56984	-	1410	341	395	355	411	386	301	331	261	352	362	291	315	27.8906	26.8434	29.2588	25.4965	26.0452	19.8887	25.2586	19.7947	24.9608	25.2389	22.2031	22.9198
PA14_RS00230	PA14_00560	NC_008463	57148	58476	+	1329	574	4278	1596	760	4887	5432	416	1761	895	559	2170	2976	49.8092	308.443	139.558	50.0204	349.847	380.797	33.6797	141.698	67.3339	41.3493	175.66	229.735
PA14_RS00235	PA14_00570	NC_008463	59018	59704	+	687	516	757	495	760	920	1175	430	478	287	345	439	416	86.6194	105.584	83.7328	96.7644	127.406	159.346	67.346	74.4045	41.7696	49.3678	68.7459	62.1236
PA14_RS00240	PA14_00580	NC_008463	59735	60088	+	354	176	267	220	271	312	332	137	186	90	107	134	159	57.3366	72.2715	72.2215	66.9614	83.8516	87.3764	41.6406	56.1872	25.42	29.7141	40.7231	46.0802
PA14_RS00245		NC_008463	60085	60750	+	666	265	333	237	337	346	370	208	198	134	161	196	157	45.8875	47.9103	41.3543	44.2603	49.4267	51.7591	33.6039	31.7921	20.1171	23.7647	31.6607	24.185
PA14_RS00250	PA14_00600	NC_008463	60765	61148	-	384	63	84	56	105	63	52	45	40	47	49	30	50	18.9205	20.9608	16.9474	23.9175	15.6088	12.6163	12.609	11.1393	12.2378	12.5443	8.40483	13.3585
PA14_RS00255	PA14_00620	NC_008463	61430	63091	-	1662	220	168	109	194	142	47	130	73	57	86	43	54	15.2656	9.68584	7.62153	10.2101	8.12863	2.63467	8.41613	4.69699	3.42909	5.08685	2.78341	3.33336
PA14_RS00260	PA14_00630	NC_008463	63701	63841	+	141	30	45	59	53	38	26	24	26	29	23	17	29	24.5372	30.5811	48.6273	32.8788	25.6404	17.1796	18.3144	19.7189	20.5643	16.0358	12.9709	21.1008
PA14_RS29950		NC_008463	63903	64040	+	138	84	100	132	92	104	48	29	31	37	52	24	30	70.1976	69.4353	111.158	58.3133	71.6992	32.4057	22.611	24.0221	26.8076	37.043	18.7099	22.3029
PA14_RS00265	PA14_00640	NC_008463	64665	66497	+	1833	124	164	137	133	137	85	132	120	122	118	101	69	7.80156	8.57315	8.6857	6.3467	7.1108	4.32032	7.74839	7.00079	6.65477	6.3285	5.92786	3.86195
PA14_RS00270	PA14_00650	NC_008463	66550	66978	-	429	130	143	116	131	93	33	102	85	74	76	60	48	34.9469	31.9402	31.423	26.7099	20.6246	7.16664	25.5825	21.188	17.2469	17.4156	15.0464	11.479
PA14_RS00275	PA14_00660	NC_008463	67187	67735	-	549	431	485	335	519	475	496	312	349	335	293	235	301	90.5372	84.6503	70.9119	82.6901	82.3155	84.1721	61.148	67.98	61.011	52.4658	46.0505	56.2489
PA14_RS00280	PA14_00670	NC_008463	67774	68280	-	507	671	712	543	799	664	1353	465	553	471	417	393	445	152.629	134.565	124.463	137.847	124.601	248.627	98.6836	116.639	92.8856	80.8555	83.3919	90.0476
PA14_RS00285	PA14_00680	NC_008463	68346	69266	-	921	52	65	38	66	52	120	59	61	55	59	38	63	6.51127	6.76259	4.7948	6.2682	5.3716	12.1389	6.89275	7.08269	5.97088	6.29758	4.43877	7.0178
PA14_RS00290	PA14_00690	NC_008463	69374	70261	+	888	78	152	81	92	110	105	68	183	60	67	199	56	10.1299	16.4017	10.6003	9.0622	11.7853	11.0163	8.23941	22.0377	6.75575	7.41726	24.109	6.46986
PA14_RS00295	PA14_00700	NC_008463	70324	71028	+	705	27	49	21	16	37	27	35	76	26	34	60	35	4.41669	6.65988	3.4616	1.98513	4.99313	3.56807	5.34169	11.528	3.6874	4.74101	9.1559	5.0933
PA14_RS00300	PA14_00710	NC_008463	71112	71567	+	456	1978	1195	2316	2054	1004	1110	2885	948	3225	3160	1016	2196	500.246	251.109	590.229	393.998	209.473	226.787	680.739	222.316	707.132	681.245	239.7	494.069
PA14_RS00305	PA14_00720	NC_008463	71678	71911	+	234	897	712	1263	1091	695	804	1125	565	1006	1055	588	908	442.078	291.557	627.241	407.819	282.572	320.11	517.293	258.203	429.851	443.219	270.334	398.098
PA14_RS00310	PA14_00730	NC_008463	71923	72360	-	438	341	391	412	456	500	511	455	379	423	552	489	478	89.7847	85.5385	109.313	91.0645	108.607	108.694	111.773	92.5322	96.561	123.893	120.109	111.963
PA14_RS00315	PA14_00740	NC_008463	72417	72833	-	417	63	76	92	92	72	101	49	55	52	36	32	43	17.4232	17.4637	25.6389	19.2979	16.4269	22.5655	12.6433	14.1044	12.4682	8.48688	8.25568	10.5792
PA14_RS00320	PA14_00750	NC_008463	72925	74052	+	1128	755	825	717	1079	912	836	787	603	929	922	798	821	77.1898	70.0816	73.8681	83.6702	76.9212	69.0488	75.0699	57.1658	82.3459	80.3532	76.1084	74.6714
PA14_RS00325	PA14_00760	NC_008463	74060	75043	-	984	401	444	368	529	454	333	390	305	343	394	283	274	46.9972	43.2362	43.461	47.024	43.8956	31.5289	42.6451	33.1461	34.8525	39.3625	30.9407	28.5677
PA14_RS00330	PA14_00770	NC_008463	75076	75741	-	666	305	396	298	417	365	303	310	299	328	354	294	285	52.8139	56.9745	51.9983	54.7672	52.1409	42.3865	50.0827	48.0093	49.2419	52.2529	47.4911	43.9026
PA14_RS00335	PA14_00780	NC_008463	75734	76276	-	543	380	430	332	444	437	480	389	399	460	404	390	428	80.706	75.8801	71.0534	71.5223	76.567	82.357	77.0814	78.578	84.702	73.1413	77.2687	80.8656
PA14_RS00340	PA14_00790	NC_008463	76354	78399	+	2046	3585	4094	3297	4366	3819	5071	3666	3353	4048	4019	3243	3936	202.072	191.735	187.267	186.654	177.584	230.912	192.791	175.249	197.82	193.105	170.522	197.365
PA14_RS00345	PA14_00800	NC_008463	78396	78671	+	276	974	1045	1043	1106	1020	1060	883	851	1271	1087	837	1106	406.979	362.799	439.159	350.513	351.602	357.813	344.232	329.722	460.439	387.17	326.254	411.118
PA14_RS00350	PA14_00810	NC_008463	78760	79818	+	1059	132	151	154	177	184	254	103	123	116	130	120	129	14.3747	13.6628	16.8994	14.6196	16.5303	22.3458	10.465	12.4204	10.9521	12.0678	12.1906	12.4972
PA14_RS00355	PA14_00820	NC_008463	80049	80963	-	915	5436	5789	5988	6606	5660	2553	5382	3325	4601	3949	3585	2473	685.142	606.236	760.515	631.504	588.512	259.949	632.882	388.596	502.767	424.275	421.509	277.283
PA14_RS00360	PA14_00830	NC_008463	81025	82737	-	1713	1623	1940	1793	2290	1928	1087	1564	1207	1042	1481	1196	864	109.266	108.518	121.638	116.933	107.08	59.1196	98.238	75.3491	60.8199	84.9922	75.1126	51.746
PA14_RS00365	PA14_00850	NC_008463	82730	83929	-	1200	101	127	87	130	122	26	117	70	60	102	81	47	9.70649	10.141	8.42529	9.47591	9.6725	2.0186	10.4907	6.23799	4.99926	8.35604	7.26178	4.01825
PA14_RS00370	PA14_00860	NC_008463	83929	84648	-	720	52	49	54	59	57	10	49	37	45	52	46	24	8.32901	6.52113	8.71582	7.16767	7.53187	1.29398	7.32257	5.49537	6.24907	7.0999	6.87329	3.41978
PA14_RS00375	PA14_00875	NC_008463	84645	87743	-	3099	523	586	546	680	628	173	447	315	378	542	401	232	19.4627	18.119	20.4747	19.1931	19.2796	5.20096	15.5198	10.8697	12.1957	17.1933	13.9207	7.68045
PA14_RS00380	PA14_00890	NC_008463	87751	88479	-	729	147	219	222	204	199	58	148	92	141	149	123	84	23.2548	28.7856	35.3893	24.4772	25.9708	7.41241	21.8441	13.4955	19.3387	20.0928	18.1517	11.8215
PA14_RS00385	PA14_00900	NC_008463	88489	89169	-	681	151	164	161	209	181	57	121	83	102	156	105	68	25.5713	23.0758	27.4742	26.8447	25.2867	7.79806	19.1178	13.0334	14.9757	22.5195	16.5875	10.2443
PA14_RS00390	PA14_00910	NC_008463	89166	92699	-	3534	1076	1337	1228	1319	1312	410	885	568	776	858	714	432	35.113	36.2513	40.3812	32.6465	35.3206	10.8088	26.9449	17.1874	21.9549	23.8672	21.7356	12.5411
PA14_RS00395	PA14_00925	NC_008463	92696	94045	-	1350	468	597	512	606	540	139	318	210	334	332	220	177	39.9792	42.374	44.0741	39.2643	38.0557	9.59268	25.3451	16.6346	24.7371	24.1761	17.5319	13.4512
PA14_RS00400	PA14_00940	NC_008463	94052	95386	-	1335	757	859	711	905	827	294	540	336	527	492	393	293	65.3939	61.6554	61.8921	59.2961	58.9365	20.5175	43.5224	26.9145	39.4698	36.2297	31.6702	22.5168
PA14_RS00405	PA14_00960	NC_008463	95402	95866	-	465	327	380	337	374	291	119	251	153	229	210	146	102	81.0993	78.3051	84.2217	70.3521	59.5388	23.8426	58.0792	35.1857	49.24	44.3964	33.7784	22.5044
PA14_RS00410		NC_008463	95911	97409	-	1499	1332	1574	1426	1613	1639	881	1484	1046	1183	1470	1062	949	102.477	100.615	110.552	94.122	104.025	54.7562	106.52	74.6205	78.9076	96.4045	76.2188	64.9508
PA14_RS00415	PA14_00990	NC_008463	97777	98811	+	1035	1094	1438	1488	1483	1406	528	1000	538	718	772	516	431	121.899	133.131	167.074	125.331	129.242	47.5283	103.958	55.5866	69.3617	73.3261	53.635	42.7225
PA14_RS00420	PA14_01010	NC_008463	98900	99418	+	519	1847	2445	2604	2574	2113	781	1499	822	1281	1042	839	787	410.414	451.41	583.07	433.81	387.34	140.198	310.767	169.368	246.784	197.37	173.914	155.571
PA14_RS00425	PA14_01020	NC_008463	99431	100927	+	1497	5379	6626	6527	7817	6115	1922	4063	2062	3191	3008	2561	2110	414.383	424.12	506.686	456.748	388.629	119.616	292.028	147.297	213.128	197.532	184.046	144.604
PA14_RS00430	PA14_01030	NC_008463	101003	101491	+	489	2984	3667	4040	3409	3090	1545	1831	1115	1800	1489	1541	1097	703.74	718.557	960.107	609.785	601.187	294.36	402.883	243.834	368.044	299.342	339.026	230.154
PA14_RS00435	PA14_01040	NC_008463	101659	102504	+	846	384	548	648	622	520	203	234	110	303	198	183	117	52.346	62.0682	89.0126	64.31	58.4781	22.3555	29.7609	13.9043	35.8103	23.0079	23.2713	14.1885
PA14_RS00440	PA14_01060	NC_008463	102506	103015	+	510	259	359	402	399	314	115	121	63	107	82	102	73	58.5669	67.4502	91.6015	68.4323	58.576	21.0081	25.5279	13.2099	20.9773	15.8061	21.5164	14.685
PA14_RS00445	PA14_01070	NC_008463	103012	104871	+	1860	570	835	792	863	768	251	288	136	279	220	239	140	35.3414	43.0163	49.4834	40.5841	39.2833	12.5724	16.6602	7.81905	14.9978	11.6276	13.8237	7.72209
PA14_RS00450	PA14_01080	NC_008463	104835	105881	+	1047	331	435	461	461	418	183	203	106	194	186	184	90	36.4589	39.8109	51.1683	38.5135	37.983	16.2841	20.8617	10.8265	18.5264	17.4642	18.9065	8.81893
PA14_RS00455	PA14_01100	NC_008463	105874	108582	+	2709	1034	1338	1577	1315	1176	537	832	465	616	797	694	373	44.0184	47.3267	67.6503	42.4595	41.3008	18.4682	33.0456	18.3557	22.7356	28.9222	27.5607	14.126
PA14_RS00460	PA14_01110	NC_008463	108629	110560	+	1932	587	705	784	725	694	249	458	255	292	418	373	193	35.0391	34.9656	47.1581	32.8238	34.1753	12.0075	25.5069	14.1144	15.1116	21.2692	20.7702	10.2487
PA14_RS00465	PA14_01120	NC_008463	110675	110959	-	285	364	421	418	434	388	217	331	180	315	300	197	213	147.292	141.546	170.443	133.2	129.523	70.9372	124.963	67.5392	110.51	103.48	74.3636	76.6752
PA14_RS00470	PA14_01130	NC_008463	110972	111205	-	234	437	491	447	570	474	250	410	255	319	360	237	264	215.371	201.06	221.993	213.068	192.718	99.5367	188.525	116.534	136.305	151.24	108.961	115.747
PA14_RS00475	PA14_01140	NC_008463	111195	112577	-	1383	823	968	798	996	888	469	745	493	461	566	440	393	68.6278	67.0675	67.0545	62.9935	61.0873	31.5944	57.9608	38.12	33.3284	40.2324	34.2271	29.1535
PA14_RS00480	PA14_01150	NC_008463	112593	113027	-	435	461	497	463	707	532	297	395	268	158	362	160	173	122.218	109.478	123.691	142.164	116.354	63.6101	97.703	65.883	36.3164	81.8089	39.5703	40.8016
PA14_RS00485	PA14_01160	NC_008463	113281	115506	+	2226	1727	2164	2430	2323	2154	1073	1634	1169	1481	1494	1125	1003	89.4725	93.1518	126.861	91.2815	92.0621	44.909	78.9818	56.1587	66.522	65.9792	54.3709	46.227
PA14_RS00490	PA14_01170	NC_008463	115534	115983	+	450	106	145	136	117	128	54	61	68	62	62	69	63	27.1654	30.8756	35.1215	22.7422	27.0619	11.18	14.5854	16.1594	13.7757	13.5444	16.4959	14.3631
PA14_RS00495	PA14_01180	NC_008463	115913	117112	+	1200	290	337	349	340	312	117	194	122	243	181	120	124	27.8701	26.9096	33.798	24.7831	24.7362	9.08372	17.3948	10.8719	20.247	14.8279	10.7582	10.6013
PA14_RS00500	PA14_01190	NC_008463	117109	118146	+	1038	133	140	140	141	123	56	76	61	103	90	72	64	14.7767	12.9238	15.6739	11.8817	11.2737	5.02632	7.878	6.28435	9.92146	8.52367	7.46233	6.32561
PA14_RS00505	PA14_01200	NC_008463	118146	119237	+	1092	505	599	729	728	608	258	409	305	427	375	359	327	53.3324	52.561	77.5804	58.3133	52.9714	22.0118	40.2996	29.8679	39.0968	33.759	35.368	30.7217
PA14_RS00510	PA14_01220	NC_008463	119248	120168	+	921	341	481	520	504	452	278	263	222	346	336	274	238	42.6989	50.0432	65.6131	47.8663	46.6916	28.1219	30.7253	25.7763	37.5623	35.8642	32.0059	26.5117
PA14_RS00515	PA14_01230	NC_008463	120178	121410	+	1233	168	199	227	203	179	100	138	103	145	146	110	81	15.7133	15.465	21.3949	14.401	13.8118	7.55607	12.0425	8.9331	11.7582	11.6405	9.59773	6.73972
PA14_RS00520	PA14_01240	NC_008463	121786	122514	+	729	1015	1261	1262	1272	1273	863	1334	1258	1116	1094	1113	1160	160.569	165.747	201.177	152.622	166.135	110.292	196.892	184.536	153.064	147.527	164.251	163.249
PA14_RS00525	PA14_01250	NC_008463	122725	124296	+	1572	124	143	180	133	152	111	119	163	171	120	138	140	9.09686	8.71651	13.3066	7.40044	9.19922	6.57854	8.14506	11.0883	10.8762	7.5043	9.44421	9.13683
PA14_RS00530		NC_008463	124283	124921	-	639	228	236	212	307	284	475	274	260	271	292	290	250	41.1487	35.3892	38.5551	42.0239	42.2842	69.2551	46.137	43.5111	42.4037	44.9224	48.8243	40.1383
PA14_RS29955		NC_008463	125143	125304	-	162	40	37	50	51	42	38	38	21	18	35	13	30	28.4752	21.885	35.8676	27.5368	24.6658	21.8538	25.2388	13.8622	11.1095	21.239	8.63311	18.9988
PA14_RS00535	PA14_01290	NC_008463	125293	126417	+	1125	326	443	321	399	405	273	381	560	328	400	367	197	33.4185	37.7321	33.1588	31.0227	34.2502	22.6084	36.4395	53.2309	29.1512	34.9534	35.0956	17.9653
PA14_RS00540	PA14_01300	NC_008463	126427	128019	+	1593	176	200	90	170	183	93	196	387	142	202	174	103	12.7415	12.0302	6.56559	9.33451	10.9294	5.43909	13.2385	25.979	8.91268	12.4657	11.7509	6.63348
PA14_RS00545	PA14_01310	NC_008463	128030	128584	+	555	65	58	33	46	52	29	47	99	39	48	45	25	13.5065	10.0137	6.90984	7.24976	8.91396	4.86815	9.11181	19.0752	7.02598	8.50217	8.72285	4.62133
PA14_RS00550	PA14_01320	NC_008463	128595	129482	+	888	99	133	73	104	93	44	93	153	89	86	79	61	12.8571	14.3515	9.55337	10.2442	9.96392	4.61635	11.2686	18.425	10.021	9.52066	9.57091	7.04753
PA14_RS00555	PA14_01330	NC_008463	129498	129707	-	210	379	480	442	408	477	233	571	579	555	671	602	523	208.134	219.019	244.596	169.942	216.102	103.37	292.561	294.841	264.246	314.112	308.401	255.507
PA14_RS00560	PA14_01340	NC_008463	129723	130517	+	795	59	53	40	65	43	49	41	60	45	58	47	45	8.55869	6.38805	5.84709	7.15163	5.1459	5.74233	5.54902	8.07072	5.65954	7.17203	6.36019	5.80718
PA14_RS00565	PA14_01350	NC_008463	130492	131070	+	579	25	31	25	24	29	24	34	23	29	26	30	14	4.97948	5.1303	5.01774	3.6257	4.76518	3.86182	6.3183	4.24793	5.00789	4.41445	5.57419	2.48067
PA14_RS00570	PA14_01360	NC_008463	131135	132208	+	1074	38	47	21	33	36	20	33	33	34	30	19	12	4.08039	4.19327	2.27228	2.68762	3.18903	1.73494	3.30605	3.28577	3.16527	2.74599	1.90322	1.1463
PA14_RS00575	PA14_01380	NC_008463	132234	133148	+	915	72	78	77	97	87	66	85	90	66	69	60	50	9.07473	8.16832	9.7795	9.27276	9.04604	6.7202	9.99534	10.5184	7.21204	7.41326	7.05455	5.6062
PA14_RS00580	PA14_01390	NC_008463	133174	133809	+	636	359	536	464	591	475	559	289	315	327	295	347	419	65.0968	80.7545	84.7828	81.281	71.0553	81.8868	48.8923	52.9641	51.4075	45.5981	58.6964	67.5891
PA14_RS00585	PA14_01400	NC_008463	133849	134301	-	453	451	463	337	567	376	454	237	212	180	238	149	160	114.816	97.9359	86.4527	109.482	78.9678	93.372	56.2924	50.0456	39.7292	51.6488	35.3856	36.2361
PA14_RS00590	PA14_01410	NC_008463	134433	134906	+	474	414	428	360	462	375	991	334	377	380	379	308	442	100.727	86.5216	88.2615	85.2555	75.2685	194.785	75.8173	85.0533	80.1569	78.6036	69.9055	95.6674
PA14_RS00595	PA14_01430	NC_008463	135162	135890	+	729	169	205	105	220	170	6206	181	164	151	155	133	517	26.7351	26.9455	16.7382	26.397	22.1861	793.128	26.7147	24.0572	20.7102	20.9019	19.6274	72.7584
PA14_RS00600	PA14_01440	NC_008463	135915	136502	+	588	316	237	195	327	193	4498	234	174	209	253	139	760	61.9772	38.6216	38.5393	48.644	31.2277	712.691	42.8192	31.6446	35.5389	42.2985	25.4318	132.604
PA14_RS00605	PA14_01460	NC_008463	136732	138081	+	1350	1446	1225	920	1675	1349	915	1884	1369	1543	2048	1077	1080	123.526	86.9484	79.1956	108.527	95.0689	63.1461	150.158	108.442	114.279	149.134	85.8264	82.0748
PA14_RS00610	PA14_01470	NC_008463	138130	138816	+	687	1446	1172	818	1157	921	705	1583	1234	1383	2084	1079	1021	242.736	163.467	138.37	147.311	127.545	95.6074	247.927	192.082	201.28	298.21	168.968	152.472
PA14_RS00615	PA14_01480	NC_008463	138917	139651	+	735	423	375	270	418	306	211	474	350	450	501	295	268	66.3705	48.8881	42.6897	49.7448	39.609	26.7457	69.3891	50.9224	61.2154	67.0088	43.1791	37.4083
PA14_RS00620	PA14_01490	NC_008463	139831	140241	+	411	2140	2147	1478	1874	1378	275	2035	1796	1337	1990	1099	512	600.474	500.552	417.907	398.829	318.983	62.3376	532.749	467.296	325.256	475.984	287.67	127.805
PA14_RS00625	PA14_01500	NC_008463	140273	141181	-	909	245	201	219	250	226	178	165	195	189	193	166	154	31.0831	21.1881	27.998	24.0566	23.654	18.2438	19.5308	22.9403	20.789	20.8725	19.6464	17.3811
PA14_RS00630	PA14_01510	NC_008463	141481	141762	-	282	159	178	153	222	188	121	127	148	144	142	109	119	65.0235	60.4826	63.0506	68.8593	63.4262	39.9756	48.4568	56.123	51.0562	49.5018	41.5831	43.293
PA14_RS00635	PA14_01520	NC_008463	141759	141986	-	228	85	94	101	93	109	79	96	95	94	94	68	75	42.9939	39.505	51.4794	35.6785	45.4833	32.2813	45.304	44.5571	41.2219	40.5298	32.0858	33.7479
PA14_RS00640	PA14_01540	NC_008463	142162	142785	-	624	618	778	588	895	765	500	491	416	412	418	364	284	114.216	119.469	109.506	125.458	116.637	74.6525	84.6636	71.2913	66.0158	65.8526	62.7561	46.6932
PA14_RS00645	PA14_01550	NC_008463	142886	143386	+	501	499	544	416	531	511	759	537	549	646	689	600	628	114.864	104.045	96.4945	92.7076	97.0383	141.144	115.328	117.182	128.923	135.196	128.841	128.6
PA14_RS00650	PA14_01560	NC_008463	143458	143799	+	342	670	755	735	965	809	926	601	693	923	764	651	594	225.928	211.534	249.752	246.808	225.052	252.257	189.081	216.688	269.843	219.608	204.783	178.189
PA14_RS00655	PA14_01580	NC_008463	143881	145308	-	1428	1113	1432	1285	1616	1248	1140	1215	872	841	897	403	888	89.8854	96.0891	104.574	98.9855	83.147	74.3765	91.5478	65.3005	58.8848	61.7512	30.361	63.7977
PA14_RS00660	PA14_01600	NC_008463	145477	146970	-	1494	2654	2735	2840	2880	2745	3765	4575	3528	2932	3830	1999	4507	204.867	175.415	220.91	168.617	174.804	234.787	329.489	252.526	196.223	252.017	143.947	309.497
PA14_RS00665	PA14_01610	NC_008463	147054	147341	-	288	377	371	397	419	417	489	740	534	522	707	304	635	150.963	123.436	160.194	127.257	137.754	158.189	276.464	198.279	181.223	241.328	113.559	226.205
PA14_RS00670	PA14_01620	NC_008463	147341	148687	-	1347	1393	1471	1727	1362	1322	2078	3125	2562	2649	3210	1754	3754	119.263	104.642	148.995	88.4439	93.3736	143.727	249.622	203.395	196.63	234.271	140.088	285.921
PA14_RS00675	PA14_01640	NC_008463	148823	149740	+	918	237	292	212	316	256	1198	290	413	243	261	242	423	29.7734	30.4789	26.8374	30.1095	26.5312	121.583	33.9903	48.11	26.4667	27.9498	28.3604	47.2735
PA14_RS00680	PA14_01660	NC_008463	149853	151223	-	1371	549	638	727	623	570	714	714	776	856	771	733	782	46.1803	44.5905	61.6231	39.7474	39.5547	48.5199	56.0352	60.5274	62.4269	55.2839	57.5182	58.518
PA14_RS00690	PA14_01670	NC_008463	152381	153952	+	1572	55	68	53	56	54	91	46	61	55	67	57	41	4.0349	4.14491	3.91805	3.11598	3.26815	5.39322	3.14851	4.14959	3.49821	4.1899	3.90087	2.67579
PA14_RS00695	PA14_01680	NC_008463	153952	155049	+	1098	11	16	9	8	16	30	11	30	17	11	14	9	1.15535	1.39629	0.952548	0.637303	1.38637	2.54553	1.07793	2.92178	1.54804	0.984854	1.37172	0.840931
PA14_RS00700	PA14_01690	NC_008463	155072	156052	+	981	33	32	25	24	29	40	24	31	23	27	25	20	3.87942	3.12565	2.96154	2.13994	2.81248	3.79883	2.63234	3.37925	2.3442	2.70568	2.74164	2.09161
PA14_RS29960		NC_008463	156065	156184	-	120	188	206	127	337	229	74	121	98	79	219	123	87	180.675	164.492	122.99	245.645	181.558	57.4526	108.494	87.3319	65.8236	179.409	110.271	74.3803
PA14_RS00705	PA14_01710	NC_008463	156164	156727	+	564	22753	29824	21407	27491	32680	72061	28933	36482	26622	27818	35278	40474	4652.45	5066.94	4410.86	4263.54	5512.68	11903.7	5519.69	6917.15	4719.51	4848.73	6729.21	7362.36
PA14_RS00710	PA14_01720	NC_008463	156872	158437	+	1566	919	1509	833	1227	1550	4007	1531	2223	1179	1428	1788	2357	67.6778	92.333	61.8159	68.5348	94.1673	238.389	105.192	151.801	75.2762	89.6433	122.833	154.414
PA14_RS00715	PA14_01730	NC_008463	158517	159413	-	897	6493	6625	4231	9228	6439	2054	4735	2509	4576	6787	3965	2772	834.786	707.706	548.148	899.858	682.946	213.337	567.973	299.114	510.069	743.818	475.543	317.045
PA14_RS00720	PA14_01750	NC_008463	159868	161217	+	1350	111	150	135	194	156	424	92	165	93	109	100	127	9.48225	10.6467	11.6211	12.5697	10.9939	29.2611	7.33253	13.0701	6.88787	7.93732	7.96903	9.65139
PA14_RS00725	PA14_01760	NC_008463	161324	162376	+	1053	863	950	661	1089	769	480	588	494	559	569	420	431	94.5159	86.4479	72.9491	90.4603	69.4797	42.469	60.0826	50.168	53.0785	53.1209	42.9101	41.9922
PA14_RS00730	PA14_01770	NC_008463	162413	163261	-	849	113	146	95	138	85	53	67	47	53	79	44	40	15.3495	16.478	13.0036	14.2177	9.52514	5.81604	8.49116	5.91995	6.24171	9.14747	5.5755	4.83362
PA14_RS00735		NC_008463	163296	163922	-	627	207	227	170	232	165	99	146	82	134	153	68	80	38.0737	34.6911	31.5085	32.3653	25.0367	14.7105	25.0545	13.9854	21.3684	23.9886	11.6676	13.0901
PA14_RS00740	PA14_01790	NC_008463	164072	164590	-	519	136	137	86	136	135	138	142	96	105	145	98	114	30.22	25.2937	19.2565	22.9208	24.7472	24.7726	29.4389	19.7803	20.2282	27.4652	20.3141	22.535
PA14_RS00745	PA14_01800	NC_008463	164828	165925	+	1098	34	47	47	57	41	42	60	56	54	49	34	37	3.57107	4.10161	4.97442	4.54079	3.55256	3.56374	5.87961	5.45398	4.9173	4.38708	3.33131	3.45716
PA14_RS00750	PA14_01810	NC_008463	165998	166960	+	963	209	207	183	242	214	168	262	215	187	211	173	176	25.0289	20.597	22.0837	21.981	21.1421	16.2533	29.2735	23.8748	19.4156	21.5396	19.3268	18.7502
PA14_RS00755	PA14_01830	NC_008463	167065	168015	+	951	529	652	476	650	587	629	553	491	519	603	434	520	64.1501	65.6941	58.1666	59.7849	58.7243	61.6211	62.5669	55.2114	54.566	62.333	49.0962	56.0974
PA14_RS00760	PA14_01840	NC_008463	168212	168757	+	546	56	88	55	78	62	105	62	48	57	57	28	44	11.8282	15.4436	11.7062	12.4957	10.8034	17.9166	12.218	9.40105	10.438	10.2627	5.51702	8.26761
PA14_RS00765	PA14_01860	NC_008463	168754	169749	+	996	65	72	69	95	77	137	52	53	59	54	34	45	7.52621	6.9268	8.05076	8.34301	7.35515	12.8151	5.61751	5.69042	5.92282	5.32986	3.67247	4.63525
PA14_RS00770	PA14_01870	NC_008463	169897	172284	+	2388	77	105	95	110	109	71	79	66	66	83	50	66	3.71859	4.21322	4.62313	4.02918	4.34263	2.77002	3.55953	2.95555	2.76341	3.41684	2.25255	2.8355
PA14_RS00775	PA14_01890	NC_008463	172572	173489	+	918	227	214	201	254	185	229	196	188	222	218	192	198	28.5171	22.3373	25.4449	24.2019	19.173	23.2408	22.9728	21.9	24.1794	23.3451	22.5008	22.128
PA14_RS00780	PA14_01900	NC_008463	173624	174343	+	720	35	40	33	34	32	25	27	28	27	31	17	11	5.60606	5.32337	5.32633	4.13052	4.22842	3.23494	4.03489	4.15866	3.74944	4.23263	2.54013	1.5674
PA14_RS00785	PA14_01910	NC_008463	174354	174959	+	606	59	67	32	67	48	19	31	12	30	35	28	19	11.228	10.594	6.13655	9.67076	7.53579	2.92106	5.50413	2.11756	4.94976	5.67776	4.97078	3.21663
PA14_RS29965		NC_008463	174956	175195	-	240	40	43	45	67	87	51	69	40	48	88	19	47	19.2208	17.1679	21.7895	24.4187	34.488	19.7978	30.9341	17.8228	19.997	36.0456	8.5169	20.0912
PA14_RS00790	PA14_01930	NC_008463	175175	176014	+	840	137	153	91	171	141	192	121	131	94	98	80	71	18.8089	17.4531	12.5895	17.8064	15.9698	21.2952	15.4991	16.6771	11.1888	11.4691	10.2459	8.6716
PA14_RS00795	PA14_01940	NC_008463	176167	177318	+	1152	299	312	383	290	301	303	280	214	322	273	163	225	29.9324	25.9514	38.6361	22.0193	24.8585	24.5047	26.152	19.865	27.9472	23.2965	15.2221	20.0378
PA14_RS00800	PA14_01960	NC_008463	177315	178385	+	1071	209	215	240	258	181	198	214	182	246	198	152	200	22.505	19.2357	26.0417	21.0712	16.0786	17.224	21.4993	18.1723	22.9658	18.1743	15.2684	19.1585
PA14_RS00805	PA14_01970	NC_008463	178382	181429	+	3048	1348	1532	1650	1874	1503	975	1381	1170	1855	1724	1292	1468	51.0032	48.1618	62.9094	53.7791	46.9142	29.8022	48.7505	41.0486	60.8505	55.6037	45.6023	49.4119
PA14_RS00810	PA14_01980	NC_008463	181628	182566	+	939	465	590	472	695	607	410	443	393	433	443	428	405	57.1097	60.2068	58.4149	64.7408	61.5012	40.6797	50.7619	44.7564	46.106	46.3788	49.0362	44.2496
PA14_RS00815	PA14_01990	NC_008463	182682	182867	+	186	60	92	59	89	92	92	53	54	40	42	48	43	37.2015	47.3952	36.8626	41.8539	47.0582	46.0823	30.6593	31.0462	21.5022	22.1982	27.7631	23.7179
PA14_RS00820	PA14_02010	NC_008463	183084	183299	+	216	88	160	92	177	262	139	192	229	102	222	193	99	46.9841	70.9783	49.4972	71.6767	115.401	59.9543	95.6417	113.373	47.2152	101.037	96.1264	47.022
PA14_RS00825	PA14_02020	NC_008463	183454	184788	+	1335	1988	1966	475	3061	1594	1600	2323	1431	710	2315	716	483	171.734	141.111	41.3485	200.558	113.597	111.66	187.227	114.627	53.1756	170.471	57.6993	37.1181
PA14_RS00830	PA14_02030	NC_008463	184817	185614	-	798	296	317	223	297	281	348	195	185	266	255	171	213	42.7771	38.0641	32.475	32.5546	33.5015	40.6289	26.2925	24.7912	33.3284	31.4137	23.0533	27.384
PA14_RS00835	PA14_02050	NC_008463	185692	187308	+	1617	219	268	195	275	208	262	165	179	184	243	226	224	15.6191	15.8812	14.0143	14.8758	12.2381	15.0956	10.9793	11.8378	11.3774	14.7733	15.0362	14.2121
PA14_RS00840		NC_008463	187506	187742	-	237	146	151	122	161	102	198	166	115	155	207	147	175	71.0439	61.0503	59.8217	59.4205	40.946	77.8352	75.3633	51.8893	65.3911	85.8625	66.728	75.7547
PA14_RS00845	PA14_02060	NC_008463	187980	188816	+	837	121	185	60	238	204	91	172	218	50	123	88	27	16.6718	21.179	8.33053	24.872	23.1881	10.1292	22.1107	27.8522	5.97283	14.4464	11.3109	3.30947
PA14_RS00850	PA14_02070	NC_008463	189058	190464	+	1407	25	15	14	18	19	10	8	11	14	22	13	5	2.04912	1.02154	1.15633	1.11902	1.28475	0.662163	0.611781	0.836039	0.994877	1.53713	0.994004	0.364583
PA14_RS00855	PA14_02090	NC_008463	190557	191222	+	666	709	886	698	921	766	663	449	427	284	370	274	324	122.771	127.473	121.795	120.961	109.425	92.7467	72.5391	68.5617	42.6363	54.6146	44.2604	49.9104
PA14_RS00860	PA14_02100	NC_008463	191228	191818	+	591	238	237	262	269	230	231	142	146	158	138	122	113	46.4421	38.4256	51.5182	39.8129	37.0255	36.4153	25.8524	26.4176	26.7304	22.9548	22.2081	19.616
PA14_RS00865	PA14_02110	NC_008463	191825	192532	-	708	81	129	110	117	139	113	77	99	85	68	102	77	13.1939	17.4589	18.0554	14.4548	18.6785	14.8698	11.7019	14.9531	12.0039	9.44185	15.4991	11.1578
PA14_RS00870	PA14_02130	NC_008463	192659	193039	-	381	72	84	73	84	88	99	44	72	43	38	70	51	21.7936	21.1258	22.2661	19.2847	21.9744	24.2086	12.4259	20.2086	11.2844	9.80483	19.7657	13.733
PA14_RS00875	PA14_02140	NC_008463	193066	193608	-	543	64	83	65	82	63	95	66	49	32	33	52	37	13.5926	14.6466	13.9111	13.2091	11.0383	16.2998	13.0781	9.64993	5.89231	5.97442	10.3025	6.99072
PA14_RS00880	PA14_02150	NC_008463	193617	195608	-	1992	148	259	160	223	221	259	124	187	97	123	102	99	8.5683	12.4586	9.33421	9.79206	10.5551	12.1135	6.6978	10.0388	4.86875	6.07012	5.50871	5.09878
PA14_RS00885	PA14_02180	NC_008463	195871	196920	-	1050	23	36	26	19	32	11	13	35	22	8	24	15	2.52616	3.28528	2.8776	1.58279	2.89948	0.976028	1.33215	3.56457	2.09493	0.749	2.45901	1.46562
PA14_RS00890	PA14_02190	NC_008463	196940	197542	-	603	27	32	18	37	33	12	16	30	11	25	16	17	5.16379	5.08501	3.46898	5.36714	5.20663	1.85406	2.85498	5.32025	1.82394	4.07572	2.85458	2.89236
PA14_RS00895	PA14_02200	NC_008463	197548	198390	-	843	169	220	158	161	175	44	138	149	97	79	129	84	23.1197	25.0066	21.7809	16.7054	19.7502	4.86278	17.6137	18.9011	11.5048	9.21257	16.4627	10.2228
PA14_RS00900	PA14_02220	NC_008463	198460	200499	-	2040	641	785	549	717	770	237	546	806	577	553	603	455	36.2368	36.8722	31.2744	30.7431	35.9104	10.8237	28.798	42.2506	28.2801	26.6487	31.7999	22.8824
PA14_RS00905	PA14_02230	NC_008463	200535	201020	-	486	196	257	210	211	240	59	190	248	190	201	213	155	46.5095	50.6706	50.2146	37.9756	46.9824	11.3103	42.0647	54.5687	39.0888	40.6575	47.1501	32.7202
PA14_RS00910	PA14_02250	NC_008463	201007	202926	-	1920	677	772	624	759	707	215	581	628	554	562	521	380	40.664	38.5279	37.7685	34.5779	35.0331	10.4327	32.5593	34.9773	28.8499	28.7751	29.1928	20.305
PA14_RS00915	PA14_02260	NC_008463	202954	203319	-	366	447	539	522	592	579	237	431	395	338	383	323	229	140.847	141.113	165.743	141.481	150.507	60.329	126.706	115.41	92.336	102.872	94.9425	64.191
PA14_RS00920	PA14_02270	NC_008463	203517	204689	-	1173	597	626	463	687	506	396	534	441	465	446	369	371	58.6947	51.137	45.8701	51.2292	41.0405	31.4526	48.9828	40.2039	39.6361	37.3782	33.8429	32.4486
PA14_RS00925	PA14_02290	NC_008463	204880	205815	-	936	296	292	268	369	296	559	350	324	341	379	322	441	36.4702	29.8928	33.2741	34.4833	30.0868	55.641	40.2339	37.0167	36.4262	39.8057	37.01	48.3373
PA14_RS00930	PA14_02300	NC_008463	205932	206684	+	753	97	99	94	129	105	247	91	109	113	106	126	142	14.8559	12.5979	14.5071	14.9849	13.2664	30.5605	13.0031	15.4796	15.0044	13.8386	18.0017	19.347
PA14_RS00935	PA14_02310	NC_008463	206784	208394	-	1611	100	374	125	147	413	169	106	460	117	142	450	120	7.15858	22.2451	9.01699	7.98142	24.3902	9.7735	7.07963	30.5345	7.26149	8.66511	30.0508	7.64198
PA14_RS00940	PA14_02330	NC_008463	208482	209321	-	840	26	161	73	39	170	117	39	187	55	58	166	62	3.56957	18.3656	10.0993	4.0611	19.2544	12.9767	4.99557	23.8062	6.54665	6.78782	21.2602	7.57238
PA14_RS00945	PA14_02340	NC_008463	209318	210934	-	1617	55	160	67	46	180	106	46	144	47	47	120	60	3.92261	9.48133	4.81517	2.48832	10.5907	6.10738	3.06089	9.52315	2.90619	2.85739	7.98381	3.80681
PA14_RS00950	PA14_02360	NC_008463	211201	212262	+	1062	136	193	133	158	188	296	107	145	169	200	84	153	14.7685	17.4137	14.5537	13.0134	16.842	25.9673	10.8407	14.6006	15.911	18.5134	8.5093	14.7804
PA14_RS00955	PA14_02370	NC_008463	212285	213643	-	1359	13	16	15	29	18	23	30	63	21	18	21	15	1.10318	1.12813	1.28268	1.86654	1.26012	1.57677	2.37521	4.95734	1.54502	1.30207	1.66241	1.13238
PA14_RS00960	PA14_02380	NC_008463	213891	214616	+	726	33	38	21	28	34	44	24	29	18	29	28	19	5.24203	5.01541	3.36147	3.37349	4.45556	5.64645	3.55692	4.27159	2.47897	3.92684	4.14916	2.68496
PA14_RS00965	PA14_02390	NC_008463	214640	215557	-	918	119	536	347	159	421	453	181	599	175	290	181	110	14.9495	55.9476	43.9272	15.15	43.6314	45.9742	21.2146	69.777	19.0604	31.0554	21.2117	12.2933
PA14_RS29970		NC_008463	215656	215919	-	264	31	48	31	64	42	64	37	34	18	33	20	23	13.5419	17.4219	13.646	21.2048	15.1358	22.5858	15.0799	13.7722	6.81717	12.2883	8.15014	8.93807
PA14_RS00970	PA14_02410	NC_008463	215908	218280	+	2373	20	130	62	41	108	228	31	172	45	34	82	37	0.971974	5.24934	3.03627	1.51128	4.32998	8.95151	1.40561	7.75102	1.89605	1.40852	3.71754	1.59965
PA14_RS00975	PA14_02420	NC_008463	218321	219223	+	903	24	101	35	32	85	221	24	265	46	29	181	47	3.06511	10.7175	4.5043	3.09971	8.95553	22.8015	2.85972	31.3824	5.09337	3.15712	21.564	5.33986
PA14_RS00980	PA14_02435	NC_008463	219291	220190	+	900	16	82	32	27	89	83	23	104	27	30	71	19	2.05022	8.73033	4.13194	2.6241	9.40822	8.59201	2.7497	12.3572	2.99955	3.27688	8.48701	2.16586
PA14_RS00985	PA14_02450	NC_008463	220837	221955	+	1119	643	619	312	657	443	575	745	684	747	780	628	648	66.2679	53.0054	32.402	51.3563	37.6646	47.8737	71.6351	65.3663	66.7461	68.5245	60.3766	59.4107
PA14_RS00990	PA14_02460	NC_008463	222031	222339	+	309	225	233	121	252	201	201	305	262	208	294	268	289	83.9743	72.2531	45.5065	71.3347	61.8868	60.6034	106.204	90.6715	67.3039	93.5342	93.3072	95.9532
PA14_RS00995	PA14_02470	NC_008463	222339	223775	+	1437	691	752	422	786	735	774	1179	1228	896	1190	1040	1094	55.4554	50.1442	34.1274	47.8437	48.6621	50.1815	88.2789	91.3839	62.3429	81.4088	77.8602	78.1053
PA14_RS01000	PA14_02490	NC_008463	224119	224931	+	813	9	157	31	9	195	57	8	102	8	13	38	7	1.27666	18.5041	4.43117	0.968301	22.8194	6.53196	1.05876	13.4164	0.983864	1.57193	5.02843	0.883339
PA14_RS01005	PA14_02500	NC_008463	224960	225679	+	720	21	374	99	36	373	190	33	316	61	39	173	33	3.36364	49.7735	15.979	4.37349	49.2875	24.5856	4.93153	46.9335	8.47096	5.32493	25.8495	4.7022
PA14_RS01010	PA14_02510	NC_008463	225681	226082	+	402	24	384	124	35	467	74	50	294	64	45	134	46	6.88506	91.5302	35.8462	7.61554	110.523	17.15	13.3827	78.2077	15.918	11.0044	35.8606	11.7396
PA14_RS01015	PA14_02520	NC_008463	226263	226475	-	213	2344	2313	2079	2750	2764	3225	2322	2056	1554	2076	2133	2804	1269.11	1040.53	1134.28	1129.31	1234.58	1410.62	1172.96	1032.22	729.469	958.14	1077.33	1350.57
PA14_RS01020	PA14_02530	NC_008463	226691	227272	+	582	921	2331	1768	1189	2399	8475	1566	3077	1624	2360	1426	1902	182.498	383.777	353.026	178.697	392.164	1356.67	289.513	565.37	278.996	398.63	263.594	335.28
PA14_RS01025	PA14_02550	NC_008463	227383	229047	+	1665	153	348	358	213	396	786	227	1559	410	287	291	276	10.5974	20.0274	24.9871	11.1898	22.6277	43.9812	14.6694	100.129	24.621	16.9453	18.8026	17.0065
PA14_RS01030	PA14_02560	NC_008463	229047	229928	+	882	25	44	39	34	48	120	26	247	43	27	47	25	3.26884	4.78017	5.13858	3.37186	5.17765	12.6757	3.17179	29.9472	4.87456	3.00938	5.73282	2.90798
PA14_RS01035	PA14_02570	NC_008463	229930	230229	+	300	11	19	24	11	18	48	7	91	13	14	8	19	4.22857	6.06864	9.29687	3.20723	5.70836	14.9066	2.5106	32.4376	4.33269	4.58763	2.86885	6.49759
PA14_RS01040	PA14_02580	NC_008463	230222	231085	+	864	54	106	66	65	92	222	67	323	74	56	83	66	7.20779	11.7558	8.87722	6.58049	10.1306	23.9386	8.34374	39.9776	8.56354	6.37171	10.3348	7.83701
PA14_RS01045	PA14_02590	NC_008463	231082	231888	+	807	55	81	43	40	66	144	43	158	52	39	62	44	7.8598	9.61769	6.19216	4.33556	7.78091	16.6245	5.73317	20.9369	6.44266	4.75086	8.26527	5.5937
PA14_RS01050	PA14_02610	NC_008463	231904	232596	+	693	20	47	37	25	41	81	26	87	30	25	29	24	3.32827	6.49866	6.20462	3.15548	5.62873	10.8896	4.03683	13.425	4.32836	3.5464	4.50198	3.55302
PA14_RS01055	PA14_02620	NC_008463	232593	233525	+	933	37	73	38	38	73	139	55	153	40	47	69	43	4.57343	7.49722	4.73313	3.56255	7.44391	13.8801	6.3428	17.5363	4.28661	4.95219	7.95622	4.72832
PA14_RS01060	PA14_02630	NC_008463	233582	233986	+	405	60	94	87	86	81	115	100	108	83	111	91	77	17.0851	22.2399	24.9638	18.5739	19.0279	26.4546	26.5671	28.5165	20.4908	26.9432	24.1727	19.5054
PA14_RS01065	PA14_02640	NC_008463	233992	234756	+	765	101	125	107	106	111	125	114	155	93	98	76	72	15.2259	15.657	16.2543	12.12	13.8045	15.2233	16.0341	21.667	12.1551	12.5935	10.6879	9.65586
PA14_RS01070	PA14_02650	NC_008463	234841	235770	-	930	465	515	358	579	450	316	401	305	392	412	275	274	57.6623	53.062	44.735	54.4571	46.0352	31.6565	46.394	35.0707	42.1443	43.5508	31.8118	30.2265
PA14_RS01075	PA14_02660	NC_008463	236099	237019	-	921	392	402	378	472	400	354	422	308	410	424	343	339	49.085	41.824	47.6957	44.8271	41.32	35.8099	49.3007	35.7618	44.5102	45.2572	40.0658	37.7624
PA14_RS29975		NC_008463	237040	237225	-	186	73	80	70	91	89	82	93	67	45	103	67	85	45.2618	41.2132	43.7353	42.7944	45.5237	41.0733	53.7985	38.5203	24.19	54.4384	38.7526	46.8841
PA14_RS01080	PA14_02680	NC_008463	237370	238860	+	1491	47	47	39	63	42	54	41	77	57	40	37	47	3.63532	3.0205	3.03972	3.69591	2.67998	3.37423	2.95874	5.52257	3.82237	2.63733	2.6697	3.234
PA14_RS01085	PA14_02690	NC_008463	238918	240351	+	1434	43	44	36	52	35	42	48	51	34	54	34	39	3.45813	2.9401	2.91743	3.17185	2.32209	2.72872	3.60157	3.8032	2.37064	3.70191	2.55076	2.7902
PA14_RS01090	PA14_02700	NC_008463	240382	241764	+	1383	63	74	42	78	65	42	75	60	48	63	49	26	5.2534	5.12706	3.52918	4.93323	4.47148	2.82935	5.83498	4.63935	3.4702	4.47816	3.81165	1.92873
PA14_RS01095	PA14_02720	NC_008463	241928	242986	+	1059	34	24	38	36	41	27	21	25	34	24	24	22	3.70259	2.17157	4.16999	2.97348	3.68339	2.37535	2.13365	2.52448	3.2101	2.22791	2.43812	2.13131
PA14_RS01100	PA14_02730	NC_008463	243064	243945	-	882	220	314	161	262	241	286	150	224	334	341	397	266	28.7658	34.113	21.2131	25.9831	25.9961	30.2104	18.2988	27.1586	37.8629	38.0073	48.424	30.9409
PA14_RS01105	PA14_02740	NC_008463	244005	244787	-	783	104	98	92	150	145	98	110	72	85	124	76	92	15.3177	11.9929	13.6544	16.7567	17.6184	11.6607	15.1158	9.83329	10.8541	15.5683	10.4422	12.0544
PA14_RS01110	PA14_02750	NC_008463	244942	245481	+	540	504	596	489	598	494	544	316	326	420	311	263	318	107.636	105.758	105.235	96.8648	87.0349	93.8565	62.9641	64.5583	77.7662	56.6172	52.3964	60.4162
PA14_RS01115	PA14_02760	NC_008463	245632	246483	+	852	86	97	81	110	83	135	84	73	101	84	70	66	11.6408	10.9092	11.0482	11.2931	9.26827	14.7623	10.6081	9.16244	11.8527	9.69217	8.83889	7.94739
PA14_RS01120	PA14_02770	NC_008463	246480	247262	+	783	52	48	35	67	55	61	47	40	48	56	35	40	7.65886	5.87406	5.19461	7.48465	6.68284	7.25817	6.45857	5.46294	6.12936	7.03085	4.8089	5.24105
PA14_RS01125	PA14_02790	NC_008463	247259	248464	+	1206	122	124	107	142	107	123	139	100	114	127	97	108	11.6663	9.85221	10.3106	10.2991	8.44105	9.50204	12.4013	8.86708	9.45133	10.3523	8.65294	9.18748
PA14_RS01130	PA14_02810	NC_008463	248614	249912	+	1299	228	216	246	235	182	189	261	169	260	265	181	253	20.2417	15.9332	22.0076	15.824	13.3298	13.5554	21.6188	13.9125	20.0124	20.0548	14.9902	19.9817
PA14_RS01135	PA14_02830	NC_008463	249935	251314	+	1380	311	292	276	310	271	286	368	244	421	393	263	359	25.9898	20.2751	23.2422	19.649	18.6832	19.3084	28.6925	18.9077	30.5027	27.9959	20.5029	26.6892
PA14_RS01140	PA14_02840	NC_008463	251329	252120	+	792	317	293	246	327	317	213	361	242	276	320	220	275	46.159	35.4488	36.0958	36.1145	38.0798	25.0561	49.0436	32.6752	34.8433	39.7197	29.8839	35.6228
PA14_RS01145	PA14_02850	NC_008463	252131	252532	+	402	501	480	471	587	458	279	461	409	422	458	327	467	143.726	114.413	136.158	127.723	108.393	64.6602	123.389	108.799	104.96	112.001	87.5106	119.182
PA14_RS01150	PA14_02870	NC_008463	252660	253601	+	942	406	455	369	522	424	391	314	238	361	363	249	291	49.7047	46.2828	45.5221	48.4706	42.8228	38.671	35.8656	27.0181	38.317	37.8824	28.4372	31.6929
PA14_RS01155	PA14_02890	NC_008463	253792	254625	+	834	64	83	70	128	109	75	66	48	33	58	39	43	8.84986	9.53611	9.75391	13.4246	12.4343	8.37827	8.51487	6.15465	3.95625	6.83665	5.03081	5.2896
PA14_RS01160	PA14_02900	NC_008463	254764	256110	-	1347	69	47	36	44	39	51	39	37	21	36	28	16	5.9075	3.34341	3.10586	2.85722	2.75459	3.52746	3.11528	2.93739	1.55879	2.62734	2.2363	1.21863
PA14_RS01165	PA14_02910	NC_008463	256416	257195	+	780	78	116	40	108	86	137	73	86	67	75	52	31	11.5325	14.2503	5.95953	12.1112	10.4897	16.3638	10.07	11.7905	8.58847	9.45253	7.17212	4.07744
PA14_RS01170	PA14_02930	NC_008463	257439	258482	+	1044	26	27	20	30	27	30	27	18	22	30	19	14	2.87207	2.47812	2.22626	2.5135	2.4605	2.67719	2.78268	1.84374	2.10697	2.82489	1.95791	1.37578
PA14_RS01175	PA14_02960	NC_008463	258505	259320	+	816	23	23	19	18	23	34	22	19	27	35	13	25	3.25057	2.70083	2.70589	1.92948	2.68162	3.88193	2.9009	2.48995	3.30833	4.21657	1.71393	3.14318
PA14_RS01180	PA14_02970	NC_008463	259470	260348	+	879	61	103	81	112	115	147	76	56	52	62	46	60	8.00319	11.2281	10.7089	11.1452	12.4471	15.5807	9.30304	6.81282	5.91494	6.93401	5.63	7.00297
PA14_RS01185	PA14_02980	NC_008463	260374	261639	-	1266	18	20	12	23	20	20	13	12	7	17	16	12	1.63969	1.51375	1.10153	1.58911	1.50299	1.47182	1.10487	1.01362	0.55284	1.32007	1.35964	0.972451
PA14_RS01190	PA14_02990	NC_008463	261705	263030	-	1326	47	58	34	65	49	35	47	46	40	38	23	26	4.08768	4.19125	2.97977	4.28774	3.51571	2.45914	3.81377	3.70973	3.01614	2.81722	1.86605	2.01164
PA14_RS01195	PA14_03000	NC_008463	263577	265481	+	1905	97	83	75	109	78	133	130	97	117	152	112	139	5.87218	4.17486	4.57523	5.00484	3.89547	6.50453	7.34257	5.44509	6.14082	7.84386	6.32502	7.48583
PA14_RS01200	PA14_03010	NC_008463	265574	266242	+	669	371	444	381	464	411	345	300	302	323	328	253	266	63.9544	63.594	66.1829	60.6667	58.4488	48.0454	48.2498	48.2735	48.2738	48.198	40.6849	40.7921
PA14_RS01205	PA14_03020	NC_008463	266282	267136	-	855	13	27	10	26	29	20	17	16	17	13	12	20	1.75347	3.02592	1.35919	2.6599	3.22695	2.17933	2.13935	2.00116	1.98801	1.49472	1.50992	2.39985
PA14_RS01210	PA14_03030	NC_008463	267133	267579	-	447	24	47	32	58	55	41	23	37	25	29	25	38	6.19193	10.0751	8.31935	11.3496	11.7062	8.54546	5.53631	8.85161	5.59201	6.37781	6.01688	8.7216
PA14_RS01215	PA14_03040	NC_008463	267696	269201	-	1506	223	266	185	281	250	259	176	134	143	146	131	136	17.0766	16.9245	14.2756	16.3207	15.7934	16.0226	12.5744	9.51498	9.49394	9.53036	9.35805	9.26476
PA14_RS01220	PA14_03050	NC_008463	269376	270560	-	1185	78	78	70	95	107	58	115	72	99	89	62	69	7.59099	6.30718	6.86478	7.01235	8.59064	4.56004	10.4419	6.49744	8.35319	7.38334	5.62876	5.9738
PA14_RS01225	PA14_03070	NC_008463	270738	271604	+	867	576	647	523	659	512	492	593	485	686	743	486	514	76.6171	71.5063	70.1019	66.4852	56.1838	52.8695	73.5928	59.8206	79.1117	84.2464	60.3054	60.8225
PA14_RS01230	PA14_03080	NC_008463	271601	272047	-	447	381	359	299	373	408	328	342	385	401	379	318	361	98.2969	76.9567	77.7339	72.9894	86.8386	68.3637	82.3225	92.1046	89.6959	83.3514	76.5347	82.8552
PA14_RS01235	PA14_03090	NC_008463	272125	272559	-	435	1063	1126	1046	1090	935	1323	1110	1176	1025	1214	1025	1075	281.816	248.032	279.44	219.177	204.495	283.354	274.558	289.099	235.597	274.354	253.497	253.536
PA14_RS01240	PA14_03100	NC_008463	272724	273365	-	642	44	46	39	62	57	68	44	34	31	55	36	36	7.90387	6.86566	7.05954	8.44725	8.44695	9.86809	7.37425	5.66333	4.82794	8.42188	6.03263	5.75291
PA14_RS01245	PA14_03110	NC_008463	273633	273920	-	288	35	44	26	51	41	50	12	27	17	13	18	16	14.0152	14.6393	10.4913	15.4895	13.5441	16.1747	4.48321	10.0253	5.9019	4.43744	6.72387	5.69964
PA14_RS01250	PA14_03120	NC_008463	274012	274488	-	477	185	237	207	277	192	243	151	173	144	199	122	142	44.7276	47.609	50.4311	50.7949	38.2951	47.4621	34.0611	38.7843	30.1842	41.0125	27.5157	30.5415
PA14_RS01255	PA14_03130	NC_008463	274529	276019	-	1491	358	415	272	408	378	461	312	301	251	289	188	295	27.6903	26.6704	21.2001	23.9354	24.1198	28.806	22.5153	21.5882	16.8318	19.0547	13.565	20.2985
PA14_RS01260	PA14_03150	NC_008463	276153	276839	-	687	315	389	225	392	324	417	160	165	174	198	148	155	52.8781	54.2565	38.0603	49.91	44.8692	56.5508	25.059	25.6836	25.3238	28.3328	23.1763	23.147
PA14_RS01265	PA14_03160	NC_008463	277003	277935	-	933	666	825	799	954	800	620	599	628	652	672	531	519	82.3218	84.7289	99.5204	89.4387	81.5771	61.9112	69.0789	71.979	69.8717	70.8058	61.2283	57.0697
PA14_RS01270	PA14_03163	NC_008463	278510	279133	+	624	7351	8432	7874	9398	7995	11241	7603	7915	8052	9029	8276	8477	1358.58	1294.81	1466.42	1317.38	1218.97	1678.34	1310.99	1356.42	1290.19	1422.45	1426.84	1393.73
PA14_RS01275	PA14_03166	NC_008463	279133	279531	+	399	2200	2588	2311	3299	2912	2377	2180	2030	1751	2106	2036	1801	635.875	621.514	673.091	723.216	694.35	555.029	587.873	544.065	438.782	518.88	548.964	463.085
PA14_RS01280	PA14_03170	NC_008463	279718	280853	-	1136	899	1020	1041	1254	1033	655	595	536	664	685	645	595	91.2649	86.0362	106.493	96.5557	86.5132	53.7183	56.3558	50.4562	58.442	59.278	61.083	53.7352
PA14_RS29980	PA14_03190	NC_008463	280973	282415	-	1443	1050	1173	1035	1283	1215	889	975	853	1016	1249	984	1002	83.9161	77.8917	83.3529	77.7712	80.1069	57.3977	72.7006	63.2136	70.3984	85.0898	73.3614	71.2396
PA14_RS01295	PA14_03200	NC_008463	282565	284715	-	2151	634	780	662	931	676	404	496	405	408	474	470	393	33.9916	34.7467	35.7655	37.8589	29.8997	17.4985	24.8108	20.1346	18.9651	21.663	23.507	18.7444
PA14_RS01300	PA14_03210	NC_008463	284712	285209	-	498	169	208	176	214	160	112	122	92	156	114	84	95	39.1363	40.0215	41.0705	37.5875	30.5669	20.9531	26.3591	19.7554	31.3207	22.5039	18.1463	19.5711
PA14_RS01305	PA14_03220	NC_008463	285213	288272	-	3060	862	990	916	1209	921	532	680	496	614	590	484	485	32.4869	31.0008	34.7873	34.5592	28.6351	16.1975	23.9104	17.3336	20.0624	18.9545	17.0162	16.2607
PA14_RS01310	PA14_03240	NC_008463	288454	288972	-	519	73	98	72	103	94	39	70	57	40	64	47	49	16.221	18.0933	16.1217	17.3592	17.2314	7.00094	14.5121	11.7445	7.70598	12.1226	9.74248	9.6861
PA14_RS01315		NC_008463	290799	291044	-	246	896	906	915	1093	952	640	869	622	1002	1183	675	753	420.044	352.901	432.248	388.637	368.182	242.384	380.088	270.385	407.257	472.749	295.194	314.036
PA14_RS01320	PA14_03250	NC_008463	291685	293184	+	1500	1282	1351	1301	1536	1257	948	1700	1468	1980	2318	1566	1616	98.5642	86.3025	100.794	89.5692	79.7268	58.8811	121.943	104.656	131.98	151.916	112.315	110.527
PA14_RS01325	PA14_03265	NC_008463	293274	293936	+	663	592	592	536	706	570	353	561	451	555	645	476	480	102.975	85.5593	93.9503	93.1429	81.794	49.6044	91.0436	72.743	83.698	95.6374	77.2383	74.2759
PA14_RS01330	PA14_03270	NC_008463	293933	297238	+	3306	3613	4117	3546	5072	3984	2032	4130	3301	3369	4200	3211	3150	126.034	119.327	124.647	134.195	114.651	57.2638	134.415	106.775	101.89	124.89	104.49	97.7525
PA14_RS01335	PA14_03285	NC_008463	297222	298367	+	1146	983	1106	918	1399	1073	537	892	726	769	896	694	665	98.9216	92.4761	93.0904	106.78	89.079	43.6565	83.7491	67.7454	67.093	76.8608	65.1499	59.5329
PA14_RS01345	PA14_03300	NC_008463	298567	299717	+	1151	1707	1886	1509	2155	1466	1459	834	680	1053	1130	699	803	171.033	157.009	152.356	163.769	121.177	118.097	77.9634	63.1774	91.4721	96.5127	65.3343	71.5748
PA14_RS01350		NC_008463	299728	300159	+	432	119	128	109	209	169	112	96	85	63	89	72	70	31.7677	28.3913	29.3217	42.3176	37.2189	24.1542	23.9104	21.0408	14.5812	20.2529	17.9303	16.624
PA14_RS01355	PA14_03310	NC_008463	300402	301931	+	1530	330	350	314	473	379	336	260	242	177	250	166	187	24.874	21.9198	23.8498	27.0413	23.5672	20.4601	18.2844	16.9142	11.5669	16.0631	11.6723	12.5392
PA14_RS29985		NC_008463	301886	302686	-	801	678	817	616	1086	858	458	546	557	461	583	519	467	97.6157	97.7347	89.3707	118.592	101.91	53.2711	73.3432	74.3619	57.5445	71.5513	69.7066	59.8142
PA14_RS01360	PA14_03320	NC_008463	302683	303804	-	1122	980	1070	945	1557	1163	736	929	713	762	943	775	765	100.729	91.3798	97.8782	121.382	98.6159	61.1145	89.0887	67.9555	67.9044	82.6229	74.3101	69.9501
PA14_RS01365	PA14_03330	NC_008463	303810	304676	-	867	594	653	438	864	697	358	521	412	411	526	427	399	79.0114	72.1694	58.7086	87.1672	76.4846	38.4701	64.6575	50.8167	47.3978	59.6414	52.9844	47.2143
PA14_RS01370	PA14_03340	NC_008463	304673	305701	-	1029	864	889	631	1331	941	622	665	647	533	700	596	677	96.8324	82.7838	71.2625	113.141	87.003	56.3163	69.5354	67.2383	51.7902	66.875	62.3118	67.4984
PA14_RS01375	PA14_03350	NC_008463	305950	306903	-	954	3414	3770	2956	4395	3550	2253	3284	2706	2973	3629	2771	2952	412.703	378.662	360.083	402.967	354.03	220.025	370.386	303.324	311.589	373.956	312.484	317.459
PA14_RS01380	PA14_03360	NC_008463	306896	307666	-	771	1835	1924	1539	2116	1868	1396	1921	1570	1883	2149	1586	1684	274.476	239.117	231.97	240.06	230.506	168.69	268.085	217.758	244.192	274.008	221.303	224.082
PA14_RS01385	PA14_03370	NC_008463	307985	308812	-	828	1294	1187	1065	1481	1191	919	1383	1129	1446	1606	1160	1303	180.23	137.366	149.474	156.453	136.849	103.406	179.718	145.811	174.612	190.676	150.719	161.449
PA14_RS01390		NC_008463	308842	309462	-	621	1017	965	702	1131	880	729	1123	920	970	1222	940	1020	188.865	148.9	131.369	159.305	134.819	109.369	194.575	158.425	156.176	193.447	162.845	168.511
PA14_RS01395	PA14_03380	NC_008463	310088	311728	+	1641	1666	1952	1616	2272	2072	1271	1360	1117	1073	1277	1049	1048	117.082	113.98	114.44	121.104	120.127	72.1599	89.1724	72.7901	65.3773	76.5004	68.7711	65.5198
PA14_RS01400	PA14_03390	NC_008463	311665	312174	-	510	138	155	129	175	166	143	165	147	92	148	107	115	31.2055	29.122	29.3945	30.0142	30.9669	26.1231	34.8108	30.823	18.0365	28.5281	22.5711	23.1338
PA14_RS01405		NC_008463	312167	312403	-	237	30	38	32	34	33	39	42	43	24	43	18	25	14.5981	15.3637	15.6909	12.5484	13.2473	15.3312	19.0678	19.4021	10.1251	17.8362	8.17077	10.8221
PA14_RS01410		NC_008463	312549	312770	+	222	1215	1174	1035	1524	1138	1408	1464	1115	1205	1866	1217	1353	631.169	506.727	541.794	600.469	487.696	590.893	709.558	537.093	542.712	826.304	589.762	625.266
PA14_RS01415	PA14_03410	NC_008463	312958	313034	-	77	5	1	7	7	10	14	6	13	4	16	11	12	7.48862	1.24442	10.5646	7.95181	12.3558	16.9393	8.38418	18.0543	5.19403	20.4273	15.3688	15.9886
PA14_RS01420	PA14_03420	NC_008463	313222	313638	-	417	23	23	32	29	29	22	26	32	19	28	31	39	6.36083	5.28507	8.91786	6.08304	6.61641	4.91525	6.70868	8.2062	4.55568	6.6009	7.99769	9.59508
PA14_RS01425	PA14_03430	NC_008463	313663	315114	+	1452	5022	5145	4135	5904	4756	8198	5391	5200	5248	5425	4028	5292	398.871	339.53	330.945	355.663	311.627	526.018	399.487	382.97	361.379	367.295	298.443	373.915
PA14_RS29990		NC_008463	315086	315316	-	231	33	27	21	29	25	21	26	29	21	35	23	34	16.475	11.1998	10.5646	10.9811	10.2965	8.46967	12.1105	13.425	9.08956	14.8949	10.7116	15.1003
PA14_RS01430	PA14_03450	NC_008463	315359	316639	+	1281	6587	7330	5261	9076	7993	9209	6368	6695	5111	6093	5381	6203	593.008	548.295	477.272	619.732	593.637	669.765	534.877	558.894	398.926	467.588	451.911	496.79
PA14_RS29995		NC_008463	316875	317039	-	165	9	6	3	2	5	4	5	6	2	4	1	5	6.29044	3.48439	2.11293	1.06024	2.88301	2.25858	3.26051	3.88862	1.21194	2.38318	0.652011	3.1089
PA14_RS01435	PA14_03470	NC_008463	316965	318164	+	1200	644	625	497	741	558	400	466	292	507	460	273	313	61.8909	49.9066	48.1307	54.0127	44.2398	31.0555	41.7835	26.0213	42.2437	37.6841	24.4749	26.7598
PA14_RS01440	PA14_03480	NC_008463	318332	319753	-	1422	164	166	120	169	152	235	202	170	193	214	142	185	13.3005	11.1858	9.80683	10.3955	10.1696	15.3967	15.2845	12.7843	13.5704	14.7943	10.7431	13.3473
PA14_RS01445	PA14_03490	NC_008463	319880	320317	+	438	335	346	277	348	363	238	408	383	409	397	439	310	88.205	75.694	73.4941	69.4966	78.8484	50.6246	100.227	93.5088	93.3651	89.1041	107.827	72.6119
PA14_RS01450	PA14_03510	NC_008463	320329	320736	+	408	337	348	310	388	367	227	426	421	412	465	432	348	95.2559	81.7294	88.2975	83.1822	85.5788	51.8352	112.344	110.344	100.965	112.04	113.91	87.5063
PA14_RS01455	PA14_03520	NC_008463	320770	321054	+	285	162	135	150	225	182	96	162	150	170	175	173	125	65.553	45.3887	61.1636	69.0552	60.7557	31.3823	61.1604	56.2826	59.6403	60.3635	65.3041	44.9972
PA14_RS01460	PA14_03530	NC_008463	321051	321983	-	933	105	140	90	167	125	125	76	55	66	65	57	69	12.9787	14.3782	11.2101	15.6565	12.7464	12.4821	8.7646	6.3039	7.0729	6.84878	6.57253	7.5873
PA14_RS01465	PA14_03550	NC_008463	322033	323247	-	1215	22	22	10	17	21	25	15	15	17	18	12	19	2.08818	1.73502	0.956468	1.22386	1.64438	1.917	1.32836	1.32021	1.39897	1.45639	1.06254	1.60434
PA14_RS01470	PA14_03560	NC_008463	323410	324180	-	771	50	77	72	64	92	66	38	52	44	32	34	44	7.4789	9.56964	10.8524	7.2608	11.3526	7.97533	5.30309	7.21235	5.70603	4.08016	4.74421	5.85488
PA14_RS01475	PA14_03580	NC_008463	324289	324975	-	687	412	439	360	532	408	474	364	305	324	343	297	297	69.1612	61.2304	60.8965	67.7351	56.502	64.2807	57.0092	47.4757	47.1546	49.0816	46.5092	44.3527
PA14_RS01480	PA14_03590	NC_008463	325051	325566	+	516	317	424	343	381	646	102	904	888	569	988	1165	851	70.8487	78.7364	77.2487	64.5853	119.109	18.4166	188.503	184.031	110.255	188.23	242.893	169.2
PA14_RS01485	PA14_03610	NC_008463	325606	326364	-	759	78	137	83	111	158	124	71	152	52	54	94	51	11.8515	17.2957	12.7082	12.792	19.805	15.2209	10.0651	21.4156	6.8501	6.99412	13.3237	6.89364
PA14_RS01490	PA14_03620	NC_008463	326536	327288	-	753	64	64	54	67	54	58	52	88	57	53	42	47	9.80183	8.14412	8.33385	7.78285	6.82274	7.17616	7.43033	12.4973	7.5686	6.9193	6.00058	6.40358
PA14_RS01495	PA14_03630	NC_008463	327382	328080	+	699	63	69	58	67	43	97	42	49	70	78	54	58	10.3941	9.45869	9.64268	8.3841	5.85264	12.9287	6.46505	7.4963	10.0128	10.9698	8.31105	8.51277
PA14_RS01500	PA14_03650	NC_008463	328093	329082	-	990	536	2502	2424	915	2599	1936	1201	1797	1830	1305	978	697	62.4384	242.165	284.541	80.8434	249.765	182.192	130.529	194.107	184.821	129.586	106.278	72.23
PA14_RS01505	PA14_03670	NC_008463	329086	329955	-	870	221	1335	1402	432	1284	733	559	1057	774	796	457	316	29.2951	147.035	187.273	43.4333	140.413	78.4953	69.1341	129.922	88.9523	89.9446	56.5114	37.2639
PA14_RS01510	PA14_03680	NC_008463	329966	330784	-	819	166	1098	1173	265	1155	572	429	968	358	609	275	169	23.3747	128.463	166.441	28.3022	134.171	65.0686	56.3603	126.392	43.7054	73.0996	36.1233	21.1701
PA14_RS01515	PA14_03700	NC_008463	330946	331944	-	999	444	4184	3614	702	4363	4616	1283	3734	1280	2577	1127	790	51.2554	401.315	420.407	61.4653	415.508	430.486	138.185	399.702	128.109	253.589	121.366	81.13
PA14_RS01520	PA14_03710	NC_008463	332121	332303	-	183	281	1774	1311	265	1534	1542	797	1305	460	1636	462	286	177.083	928.885	832.527	126.664	797.507	785.041	468.605	762.583	251.329	878.848	271.6	160.337
PA14_RS01525	PA14_03720	NC_008463	332467	334749	-	2283	586	786	574	924	780	805	515	545	498	499	422	510	29.6015	32.9895	29.2182	35.4017	32.5049	32.851	24.2718	25.5281	21.8102	21.487	19.8859	22.9184
PA14_RS01530	PA14_03730	NC_008463	334920	336098	+	1179	4024	4971	4709	4967	4514	3823	3132	3362	4135	3283	3082	3262	393.61	404.007	464.154	368.501	364.257	302.099	285.83	304.938	350.669	273.74	281.228	283.851
PA14_RS01535	PA14_03760	NC_008463	336327	337712	+	1386	69	88	80	64	81	49	55	71	64	80	69	61	5.74127	6.08385	6.7077	4.03901	5.56009	3.29376	4.26972	5.47801	4.61692	5.67425	5.35581	4.5153
PA14_RS01540	PA14_03770	NC_008463	337768	338724	+	957	114	107	95	117	102	50	83	88	100	83	59	59	13.7377	10.7135	11.5361	10.6938	10.1402	4.86763	9.33181	9.83329	10.4478	8.52604	6.63253	6.32499
PA14_RS01545	PA14_03780	NC_008463	338777	339739	+	963	717	771	628	835	749	587	868	801	759	835	780	749	85.8648	76.7162	75.7845	75.8436	73.9973	56.7899	96.9825	88.9476	78.8045	85.2396	87.138	79.795
PA14_RS30000		NC_008463	339736	339936	+	201	43	42	58	63	48	35	51	41	38	44	41	46	24.6715	20.0222	33.5335	27.4159	22.7198	16.223	27.3007	21.813	18.9027	21.5198	21.9446	23.4791
PA14_RS01550	PA14_03790	NC_008463	339852	340823	+	972	163	177	197	178	157	125	128	180	159	166	135	131	19.3394	17.4488	23.553	16.0181	15.3672	11.9813	14.1691	19.8031	16.3556	16.7889	14.9419	13.8269
PA14_RS01555	PA14_03800	NC_008463	341437	342828	+	1392	4165	5834	3544	5476	5386	6924	4056	4782	2790	3850	2767	2059	345.063	401.593	295.87	344.099	368.118	463.422	313.515	367.365	200.401	271.896	213.85	151.753
PA14_RS01560	PA14_03810	NC_008463	342926	344032	-	1107	2273	2466	1670	3227	2248	2063	1451	1355	1074	1176	919	1046	236.796	213.454	175.314	254.982	193.201	173.624	141.033	130.894	97.0046	104.434	89.3114	96.9402
PA14_RS01565	PA14_03830	NC_008463	344118	344996	-	879	1454	1331	824	1938	1316	980	790	645	511	601	381	478	190.765	145.094	108.939	192.852	142.438	103.871	96.7026	78.4691	58.1256	67.2151	46.631	55.7903
PA14_RS01570	PA14_03840	NC_008463	345159	345824	-	666	525	505	360	670	506	370	392	258	294	419	325	309	90.9091	72.6568	62.8167	87.9952	72.283	51.7591	63.3303	41.426	44.1376	61.8474	52.4987	47.5997
PA14_RS01575	PA14_03855	NC_008463	345887	346948	-	1062	843	887	774	1392	947	603	727	400	669	707	546	584	91.543	80.031	84.6961	114.65	84.8371	52.8995	73.6563	40.2776	62.985	65.445	55.3104	56.4168
PA14_RS01580	PA14_03860	NC_008463	347204	348580	-	1377	8913	9250	8831	12678	10692	12216	9670	9490	9031	10199	8707	9708	746.47	643.676	745.286	805.333	738.729	826.522	755.601	736.988	655.749	728.123	680.258	723.296
PA14_RS01585	PA14_03870	NC_008463	348859	349611	+	753	2650	2889	2536	3951	3535	3821	3182	3042	1881	3367	2613	2452	405.857	367.631	391.382	458.956	446.637	472.76	454.679	432.008	249.764	439.572	373.322	334.076
PA14_RS01590	PA14_03880	NC_008463	349652	351010	+	1359	3086	3275	2833	4010	3535	3700	3378	3107	3095	3522	2680	2606	261.878	230.914	242.256	258.097	247.474	253.654	267.448	244.484	227.707	254.772	212.156	196.732
PA14_RS01595	PA14_03900	NC_008463	351076	352446	+	1371	8284	7947	8032	10532	8693	8993	9317	8490	7959	9286	6839	7951	696.827	555.424	680.821	671.942	603.243	611.12	731.204	662.214	580.439	665.844	536.654	594.983
PA14_RS01600	PA14_03920	NC_008463	352562	353665	+	1104	9926	10866	8590	13172	10643	7590	10108	8963	7738	9437	6882	7234	1036.88	943.105	904.214	1043.62	917.181	640.519	985.136	868.185	700.802	840.323	670.633	672.248
PA14_RS01605	PA14_03930	NC_008463	354084	355181	+	1098	2287	2575	1913	3239	2421	2059	2314	2160	1975	2415	1819	2164	240.207	224.716	202.469	258.028	209.774	174.708	226.757	210.368	179.846	216.22	178.225	202.197
PA14_RS01610	PA14_03940	NC_008463	355236	356390	+	1155	1968	2354	1728	2682	2242	1561	1868	1662	1509	1739	1335	1454	196.501	195.292	173.864	203.112	184.677	125.916	174.018	153.878	130.63	148.013	124.348	129.152
PA14_RS01615	PA14_03950	NC_008463	356417	357298	+	882	1371	1637	1245	2002	1600	972	1227	1155	1028	1209	940	1060	179.263	177.844	164.039	198.543	172.588	102.673	149.684	140.037	116.536	134.753	114.656	123.298
PA14_RS01620	PA14_03960	NC_008463	357381	358250	+	870	1505	1865	1672	1870	1671	1332	1219	1319	1622	1524	1170	1097	199.498	205.409	223.339	188.01	182.733	142.641	150.759	162.126	186.409	172.206	144.679	129.362
PA14_RS01625	PA14_03980	NC_008463	358448	360835	-	2388	719	653	574	950	699	487	671	498	694	779	541	604	34.723	26.2022	27.9334	34.7975	27.8486	19	30.2335	22.3009	29.0577	32.0689	24.3726	25.9491
PA14_RS30005		NC_008463	360832	360981	-	150	30	31	49	76	44	29	44	40	42	46	32	27	23.0649	19.8029	37.9622	44.3181	27.9075	18.0122	31.5618	28.5165	27.9958	30.1473	22.9508	18.4668
PA14_RS01630	PA14_04000	NC_008463	360946	361998	+	1053	278	245	175	244	219	331	305	193	280	296	161	295	30.4466	22.2945	19.3133	20.2684	19.7868	29.2859	31.1653	19.6	26.5867	27.6341	16.4489	28.7418
PA14_RS01635	PA14_04010	NC_008463	361977	362480	-	504	2368	2459	2330	2858	2408	1530	2476	1904	2309	2618	1825	1849	541.843	467.506	537.245	496.01	454.555	282.826	528.591	403.984	458.067	510.647	389.557	376.38
PA14_RS01640	PA14_04020	NC_008463	362585	363196	-	612	95	134	119	141	119	162	58	70	86	86	50	77	17.9017	20.9803	22.5966	20.1524	18.4993	24.6617	10.1971	12.2314	14.0502	13.8143	8.78937	12.908
PA14_RS01645	PA14_04030	NC_008463	363195	364214	+	1020	363	408	261	348	299	461	193	178	202	196	136	173	41.042	38.3283	29.7363	29.8427	27.8889	42.1075	20.359	18.6616	19.801	18.8902	14.3442	17.4007
PA14_RS01650	PA14_04040	NC_008463	364234	364986	-	753	679	631	551	645	510	693	564	445	575	523	413	499	103.991	80.2959	85.0361	74.9244	64.437	85.7427	80.5905	63.1965	76.3499	68.2792	59.0057	67.987
PA14_RS01655	PA14_04050	NC_008463	365035	365733	+	699	437	521	524	828	875	755	492	431	333	494	403	428	72.0986	71.42	87.1166	103.612	119.094	100.63	75.7335	65.9368	47.6324	69.4754	62.025	62.8184
PA14_RS01660	PA14_04060	NC_008463	365755	366309	-	555	23	17	12	15	13	18	6	18	15	16	11	7	4.77922	2.93505	2.51267	2.36405	2.22849	3.02161	1.16321	3.46823	2.7023	2.83406	2.13225	1.29397
PA14_RS01665	PA14_04070	NC_008463	366575	367069	+	495	452	507	447	572	446	532	441	317	450	489	379	357	105.307	98.1436	104.942	101.076	85.7215	100.13	95.8591	68.4829	90.8956	97.1147	82.3708	73.9917
PA14_RS01670	PA14_04080	NC_008463	367074	367766	-	693	144	194	136	218	196	211	132	168	172	147	156	163	23.9636	26.8243	22.8062	27.5158	26.9081	28.3667	20.4947	25.9241	24.8159	20.8529	24.2176	24.1309
PA14_RS01675	PA14_04090	NC_008463	367838	368608	-	771	423	556	554	571	561	668	345	484	564	426	438	502	63.2715	69.1003	83.503	64.7799	69.2259	80.72	48.1465	67.1304	73.1409	54.3171	61.1165	66.7989
PA14_RS01680	PA14_04100	NC_008463	368901	369338	+	438	3754	5452	4959	3920	4915	6864	3439	5186	4517	3456	5067	5373	988.422	1192.73	1315.73	782.836	1067.6	1460.03	844.808	1266.15	1031.13	775.677	1244.56	1258.53
PA14_RS01685	PA14_04110	NC_008463	369396	370625	-	1230	2789	3239	2267	3988	2949	6680	2235	2566	2733	2361	1983	2198	261.496	252.328	214.187	283.602	228.102	505.977	195.512	223.09	222.162	188.7	173.443	183.334
PA14_RS01690	PA14_04140	NC_008463	370829	372223	+	1395	1940	2223	1460	2561	2131	3149	1876	1775	1988	2012	1663	1776	160.38	152.695	121.626	160.581	145.335	210.309	144.697	136.067	142.488	141.787	128.25	130.614
PA14_RS01695	PA14_04150	NC_008463	372315	372980	+	666	2462	2362	2096	2450	2329	2863	2938	2427	3133	3555	2767	2882	426.32	339.832	365.733	321.774	332.702	400.503	474.654	389.694	470.351	524.743	446.965	443.956
PA14_RS01700	PA14_04160	NC_008463	373079	374068	+	990	1112	1228	1104	1428	1305	1500	1005	1089	1303	1262	1056	1017	129.536	118.856	129.593	126.169	125.411	141.161	109.227	117.631	131.597	125.316	114.754	105.392
PA14_RS01705	PA14_04180	NC_008463	374152	374502	+	351	115	196	145	137	183	127	152	303	158	137	144	134	37.7844	53.5067	48.0074	34.1407	49.6026	33.7098	46.5947	92.3131	45.0076	38.3703	44.1361	39.1668
PA14_RS01710	PA14_04190	NC_008463	374583	375617	-	1035	151	159	133	183	154	61	133	114	87	106	69	63	16.8251	14.7203	14.9334	15.4657	14.156	5.49096	13.8265	11.7786	8.40455	10.0681	7.17212	6.24482
PA14_RS01715	PA14_04210	NC_008463	375633	377027	-	1395	149	165	125	184	145	76	157	117	108	138	71	80	12.3178	11.3336	10.4132	11.5372	9.88904	5.07573	12.1095	8.96891	7.74079	9.72493	5.47549	5.8835
PA14_RS01720	PA14_04220	NC_008463	377448	378491	-	1044	157	127	111	172	143	68	118	115	120	121	109	82	17.3429	11.6563	12.3558	14.4107	13.0315	6.06831	12.1613	11.7795	11.4925	11.3937	11.2322	8.05811
PA14_RS01725	PA14_04230	NC_008463	378539	379327	-	789	32	29	31	45	46	18	21	14	11	15	16	15	4.6773	3.52193	4.56595	4.98878	5.54678	2.12547	2.8638	1.89749	1.39396	1.86894	2.18163	1.95045
PA14_RS01730	PA14_04240	NC_008463	379324	380253	-	930	40	56	42	72	64	16	31	37	38	45	22	15	4.9602	5.76985	5.24823	6.77186	6.54722	1.60286	3.58656	4.25448	4.08541	4.75676	2.54495	1.65473
PA14_RS01735	PA14_04250	NC_008463	380250	381299	-	1050	64	78	81	100	104	56	67	54	30	56	50	35	7.02931	7.11811	8.96484	8.33047	9.42333	4.96887	6.86571	5.49962	2.85672	5.243	5.12295	3.41978
PA14_RS30010		NC_008463	381327	381638	-	312	115	106	128	204	245	130	230	108	73	184	106	96	42.5075	32.5545	47.6763	57.1919	74.7088	38.8193	79.3183	37.0167	23.394	57.9755	36.5502	31.5672
PA14_RS01740	PA14_04270	NC_008463	381627	382592	+	966	131	204	171	219	213	181	153	192	138	132	137	121	15.6393	20.2354	20.5715	19.8301	20.9779	17.4566	17.0418	21.2546	14.2836	13.4332	15.2575	12.8507
PA14_RS01745	PA14_04290	NC_008463	382631	384574	-	1944	528	703	699	844	653	417	354	383	313	337	260	273	31.3228	34.6512	41.7857	37.9756	31.9578	19.9848	19.5933	21.0683	16.0984	17.0418	14.3885	14.4074
PA14_RS01750	PA14_04300	NC_008463	384875	385207	-	333	1516	1984	1394	1138	1552	1573	1075	1272	1039	1001	1096	1049	525.022	570.896	486.481	298.921	443.412	440.092	347.348	408.48	311.966	295.509	354.083	323.185
PA14_RS01755	PA14_04310	NC_008463	385330	386001	-	672	722	788	576	1035	778	890	543	633	499	592	483	480	123.905	112.361	99.6094	134.719	110.146	123.39	86.9422	100.731	74.2449	86.6032	77.3245	73.2811
PA14_RS01760	PA14_04320	NC_008463	386236	387774	+	1539	1423	1642	1175	1971	1466	1615	993	973	897	931	749	783	106.632	102.234	88.725	112.023	90.6266	97.7672	69.4242	67.6086	58.2759	59.4692	52.3579	52.1967
PA14_RS01765	PA14_04330	NC_008463	387894	388361	+	468	336	337	254	315	288	238	263	276	255	310	260	267	82.7972	68.9991	63.0717	58.874	58.5473	47.3795	60.4658	63.0654	54.4791	65.1174	59.7677	58.5309
PA14_RS01770	PA14_04340	NC_008463	388412	389683	+	1272	278	327	301	295	311	271	253	270	288	287	255	232	25.2046	24.6331	27.4996	20.2859	23.2613	19.8491	21.401	22.6989	22.6381	22.1807	21.5671	18.712
PA14_RS01775	PA14_04350	NC_008463	389680	390147	+	468	197	242	193	231	234	148	177	158	145	168	174	128	48.5448	49.5483	47.9246	43.1742	47.5697	29.4629	40.6937	36.1027	30.9783	35.2894	39.9984	28.0598
PA14_RS01780	PA14_04370	NC_008463	390120	391361	-	1242	170	192	131	199	165	303	110	107	105	134	94	124	15.7852	14.8129	12.2574	14.0149	12.6393	22.729	9.52952	9.21277	8.45285	10.6063	8.14227	10.2428
PA14_RS01785	PA14_04380	NC_008463	391411	392064	-	654	342	367	268	461	321	664	238	198	263	258	202	189	60.3074	53.7709	47.6216	61.6569	46.6968	94.5909	39.1561	32.3754	40.2081	38.7814	33.2286	29.6486
PA14_RS01790	PA14_04390	NC_008463	392268	392747	+	480	6373	6650	6201	7081	6175	6124	6995	6679	7098	8502	7370	8247	1531.18	1327.52	1501.3	1290.36	1223.93	1188.65	1568	1487.98	1478.53	1741.25	1651.83	1762.69
PA14_RS01795	PA14_04410	NC_008463	392770	395049	+	2280	8209	8976	8879	10273	9325	7411	9105	8504	9845	10362	8408	8424	415.219	377.231	452.56	394.113	389.112	302.832	429.68	398.856	431.734	446.776	396.732	379.056
PA14_RS01800	PA14_04420	NC_008463	395075	396205	+	1131	507	598	635	733	759	479	468	487	481	527	517	423	51.6973	50.6638	65.2466	56.6892	63.8468	39.4577	44.5229	46.0463	42.5224	45.8067	49.1776	38.3705
PA14_RS01805	PA14_04430	NC_008463	396209	396964	-	756	450	438	311	508	408	334	396	321	363	443	350	334	68.6456	55.5152	47.8063	58.7761	51.345	41.1608	56.3603	45.4058	48.0087	57.6054	49.8064	45.3257
PA14_RS01810	PA14_04440	NC_008463	397086	397889	+	804	224	323	219	312	251	356	171	176	163	193	140	135	32.1303	38.4951	31.6545	33.9435	29.7015	41.2528	22.8844	23.4091	20.2706	23.5984	18.7332	17.2265
PA14_RS01815	PA14_04460	NC_008463	397899	398699	+	801	443	500	415	538	439	672	328	334	350	328	260	338	63.7813	59.8132	60.2091	58.7501	52.1425	78.162	44.0597	44.5905	43.6889	40.2553	34.9205	43.2917
PA14_RS01820	PA14_04480	NC_008463	398905	399699	+	795	910	952	776	1259	1032	1294	605	630	632	630	565	647	132.007	114.744	113.434	138.522	123.502	151.644	81.882	84.7425	79.4851	77.9031	76.4576	83.4944
PA14_RS01825	PA14_04490	NC_008463	399726	400523	-	798	564	599	588	720	625	426	488	364	518	524	368	394	81.5077	71.9255	85.6291	78.9202	74.5139	49.7354	65.7986	48.7783	64.9026	64.552	49.6117	50.654
PA14_RS01830	PA14_04510	NC_008463	400558	401937	-	1380	751	698	729	836	755	511	772	537	785	833	555	651	62.76	48.4658	61.3897	52.989	52.0509	34.4986	60.1919	41.6124	56.8756	59.34	43.2666	48.3974
PA14_RS01835	PA14_04520	NC_008463	401930	403315	-	1386	423	393	357	399	346	374	494	359	626	572	363	438	35.1965	27.1699	29.9331	25.1807	23.7505	25.1401	38.3498	27.6987	45.1592	40.5709	28.1762	32.4213
PA14_RS01840	PA14_04530	NC_008463	403507	403869	+	363	152	200	131	167	134	190	138	121	156	165	108	142	48.2902	52.7938	41.9384	40.241	35.1203	48.7648	40.9046	35.6457	42.9688	44.6847	32.0078	40.133
PA14_RS01845	PA14_04550	NC_008463	403906	405057	-	1152	32	31	35	52	28	24	29	35	22	40	17	29	3.20346	2.57851	3.53071	3.94829	2.31241	1.94097	2.7086	3.24895	1.90944	3.41341	1.58758	2.58265
PA14_RS01850	PA14_04560	NC_008463	405267	406361	+	1095	103	115	83	132	113	131	92	122	130	115	93	91	10.8479	10.0634	8.80868	10.5443	9.81803	11.1459	9.04011	11.9144	11.8704	10.3244	9.13709	8.52604
PA14_RS01855	PA14_04570	NC_008463	406358	407398	+	1041	50	67	42	59	48	41	51	40	36	52	44	42	5.53913	6.16713	4.68862	4.95747	4.38683	3.66938	5.27132	4.10901	3.4577	4.91059	4.54717	4.13922
PA14_RS01860	PA14_04580	NC_008463	407469	407975	+	507	84	105	72	114	85	162	67	61	48	53	61	49	19.107	19.8445	16.5033	19.6678	15.9504	29.7691	14.2189	12.8662	9.46605	10.2766	12.9438	9.91535
PA14_RS01865	PA14_04590	NC_008463	407991	408464	-	474	436	464	521	591	532	391	502	443	563	562	468	503	106.079	93.7991	127.734	109.061	106.781	76.8524	113.953	99.9432	118.759	116.557	106.22	108.87
PA14_RS01870	PA14_04610	NC_008463	408603	409988	-	1386	191	294	163	265	291	465	210	280	190	181	175	193	15.8925	20.3256	13.6669	16.724	19.9751	31.2571	16.3026	21.6034	13.7065	12.838	13.5836	14.2861
PA14_RS01875	PA14_04630	NC_008463	410218	412056	-	1839	3302	3450	2942	4672	3896	4548	3848	3488	3569	3666	3414	4049	207.07	179.761	185.912	222.218	201.557	230.408	225.14	202.826	194.044	195.971	199.72	225.884
PA14_RS01880	PA14_04640	NC_008463	412384	413580	-	1197	730	527	678	866	524	1695	963	626	1193	1196	477	937	70.3317	42.1867	65.8237	63.2823	41.6483	131.927	86.563	55.9253	99.651	98.2242	42.871	80.3092
PA14_RS01885	PA14_04650	NC_008463	413653	414192	-	540	2471	1068	2270	2092	955	1197	4813	1509	4367	5746	1487	3977	527.717	189.512	488.516	338.865	168.256	206.519	959.008	298.829	808.584	1046.05	296.249	755.582
PA14_RS01890	PA14_04660	NC_008463	414409	415233	+	825	330	462	451	534	470	464	260	380	373	287	313	307	46.1299	53.6596	63.5286	56.6169	54.2006	52.399	33.9093	49.2558	45.2054	34.1987	40.8159	38.1772
PA14_RS01895	PA14_04670	NC_008463	415292	416104	+	813	983	1102	930	1255	921	1325	535	565	527	487	429	546	139.439	129.882	132.935	135.024	107.778	151.839	70.8049	74.3166	64.812	58.8871	56.7683	68.9005
PA14_RS01900	PA14_04680	NC_008463	416181	416759	+	579	213	273	231	352	311	270	124	215	112	128	126	124	42.4251	45.1797	46.3639	53.1769	51.1025	43.4454	23.0432	39.7089	19.3408	21.7327	23.4116	21.9717
PA14_RS01905	PA14_04690	NC_008463	416842	417186	+	345	1842	2081	1945	2492	2633	1914	2174	1883	2050	2190	1917	2184	615.734	577.979	655.16	631.812	726.092	516.871	678.017	583.659	594.115	624.031	597.781	649.462
PA14_RS01910	PA14_04700	NC_008463	417456	418442	+	987	1767	1755	1666	2054	1652	1346	1283	1156	1578	1565	1082	1093	206.463	170.38	196.157	182.03	159.24	127.054	139.865	125.247	159.855	155.876	117.937	113.612
PA14_RS01915	PA14_04710	NC_008463	418555	418986	-	432	290	408	266	497	497	579	433	495	211	352	360	210	77.417	90.4973	71.5558	100.631	109.454	124.869	107.846	122.532	48.8353	80.1014	89.6516	49.8719
PA14_RS01920	PA14_04730	NC_008463	419138	420871	-	1734	424	546	384	554	511	560	405	408	416	439	346	398	28.1993	30.1719	25.7353	27.946	28.037	30.0883	25.1308	25.1616	23.9872	24.8884	21.4667	23.548
PA14_RS01925	PA14_04750	NC_008463	420999	421250	-	252	433	545	468	625	605	694	380	394	303	387	318	329	198.157	207.231	215.82	216.939	228.41	256.577	162.249	167.195	120.22	150.97	135.758	133.942
PA14_RS01930	PA14_04760	NC_008463	421371	421850	-	480	731	975	603	1059	854	1388	468	492	350	431	313	360	175.63	194.636	145.99	192.98	169.269	269.406	104.907	109.61	72.9058	88.2709	70.1523	76.9452
PA14_RS01935	PA14_04780	NC_008463	421999	423594	-	1596	575	564	422	710	540	258	1106	795	724	904	521	525	41.5487	33.8614	30.7274	38.912	32.19	15.0607	74.5628	53.2675	45.3567	55.6823	35.1191	33.7479
PA14_RS01940	PA14_04790	NC_008463	423650	424198	-	549	326	312	263	386	302	160	958	545	653	829	338	384	68.4806	54.4555	55.6712	61.4998	52.3353	27.1523	187.756	106.158	118.926	148.444	66.2344	71.7594
PA14_RS01945	PA14_04810	NC_008463	424253	425683	-	1431	600	625	457	722	485	418	2349	1142	1527	1891	702	800	48.3542	41.8504	37.1128	44.1323	32.245	27.2142	176.621	85.3404	106.693	129.907	52.776	57.3549
PA14_RS01950	PA14_04820	NC_008463	425972	426619	+	648	414	510	431	606	486	548	472	446	447	483	301	294	73.6797	75.4144	77.2946	81.8005	71.3545	78.7888	78.3731	73.6017	68.9712	73.2746	49.9724	46.5471
PA14_RS01955	PA14_04830	NC_008463	426604	427014	-	411	411	422	424	543	558	349	581	441	414	587	480	477	115.325	98.3852	119.887	115.562	129.167	79.1121	152.102	114.743	100.715	140.403	125.643	119.068
PA14_RS01960	PA14_04840	NC_008463	427077	428075	-	999	435	463	470	531	513	438	395	395	438	456	450	396	50.2165	44.4094	54.6738	46.493	48.8553	40.8477	42.5433	42.2824	43.8373	44.8725	48.4603	40.6677
PA14_RS01965		NC_008463	428112	428678	-	567	299	326	281	349	315	200	206	207	288	268	206	229	60.815	55.0927	57.5931	53.8395	52.8552	32.8629	39.0917	39.0405	50.7861	46.4658	39.0862	41.4355
PA14_RS01970	PA14_04860	NC_008463	428681	429277	-	597	590	693	512	707	615	359	521	387	473	490	401	450	113.972	111.229	99.665	103.587	98.0079	56.0247	93.8995	69.321	79.2177	80.6869	72.2619	77.3318
PA14_RS01975	PA14_04870	NC_008463	429277	430764	-	1488	897	1035	802	1164	1023	761	873	600	712	802	729	860	69.5203	66.6495	62.6352	68.424	65.4083	47.6476	63.1264	43.1198	47.8424	52.985	52.7064	59.2947
PA14_RS01980	PA14_04890	NC_008463	430757	432154	-	1398	1056	1272	928	1534	1155	1112	842	772	885	794	739	926	87.1122	87.1845	77.1414	95.9791	78.6023	74.1066	64.8045	59.0525	63.2953	55.8335	56.8691	67.9554
PA14_RS01985	PA14_04900	NC_008463	432275	433630	+	1356	1984	2313	2126	2639	2321	2941	1985	1909	2285	2202	1785	2005	168.735	163.446	182.201	170.231	162.845	202.067	157.507	150.548	168.485	159.639	141.618	151.696
PA14_RS01990	PA14_04910	NC_008463	433627	434298	+	672	1459	1783	1243	2013	1764	1701	1466	1245	1301	1574	1303	1462	250.385	254.238	214.956	262.019	249.741	235.827	234.728	198.12	193.572	230.259	208.6	223.202
PA14_RS01995	PA14_04920	NC_008463	434298	435305	+	1008	1123	1265	1279	1502	1482	1191	1176	1072	1089	1304	1135	1284	128.482	120.251	147.454	130.337	139.877	110.08	125.53	113.727	108.02	127.174	121.136	130.685
PA14_RS02000	PA14_04930	NC_008463	435419	436273	+	855	11406	12754	11284	12949	11780	27153	11359	13740	13399	12225	12453	15331	1538.47	1429.35	1533.71	1324.73	1310.81	2958.77	1429.47	1718.5	1566.9	1405.61	1566.92	1839.6
PA14_RS02005	PA14_04940	NC_008463	436338	436943	+	606	633	722	661	762	668	620	274	263	280	256	240	280	120.463	114.163	126.758	109.987	104.873	95.3187	48.6494	46.4099	46.1978	41.5287	42.6067	47.403
PA14_RS02010	PA14_04950	NC_008463	436948	437679	-	732	109	142	106	149	156	207	76	139	97	78	94	83	17.1727	18.5882	16.8284	17.8047	20.2756	26.3462	11.1713	20.3063	13.2494	10.4753	13.8152	11.6329
PA14_RS02015	PA14_04960	NC_008463	437716	438093	+	378	373	370	237	484	348	624	213	210	173	223	170	216	113.799	93.7927	72.8624	111.998	87.5886	153.798	60.63	59.4094	45.7604	57.9955	48.3834	58.6249
PA14_RS02020	PA14_04970	NC_008463	438196	438396	+	201	102	144	93	140	130	196	89	99	76	94	62	50	58.523	68.6476	53.7692	60.9243	61.5329	90.8488	47.6424	52.6705	37.8053	45.9741	33.1845	25.5208
PA14_RS02025	PA14_04980	NC_008463	438455	439252	+	798	523	624	442	747	651	1094	413	589	438	413	447	478	75.5825	74.9274	64.3674	81.8797	77.6137	127.724	55.6861	78.9297	54.8791	50.8778	60.262	61.4533
PA14_RS02030	PA14_05000	NC_008463	439343	440077	+	735	368	514	368	540	512	618	307	458	270	287	332	378	57.7408	67.0093	58.1845	64.2636	66.2739	78.3358	44.9419	66.6356	36.7292	38.3863	48.5948	52.7624
PA14_RS02035	PA14_05010	NC_008463	440240	441586	+	1347	59	85	60	69	91	73	69	76	62	72	77	73	5.05134	6.04659	5.17643	4.48064	6.42738	5.0491	5.51165	6.03356	4.60214	5.25468	6.14982	5.56001
PA14_RS02040	PA14_05020	NC_008463	441599	441856	-	258	72	95	82	98	83	84	63	88	63	75	61	51	32.1836	35.2828	36.9353	33.225	30.6068	30.3332	26.2737	36.4746	24.415	28.5774	25.436	20.2801
PA14_RS02045	PA14_05030	NC_008463	441918	442241	-	324	137	209	157	234	192	155	79	90	93	95	101	82	48.7638	61.8103	56.3121	63.1727	56.3789	44.5703	26.2351	29.7047	28.6994	28.8244	33.5363	25.965
PA14_RS02050	PA14_05040	NC_008463	442322	443476	-	1155	105	108	71	144	121	95	63	93	94	59	89	72	10.4841	8.95986	7.1437	10.9053	9.96698	7.66303	5.86892	8.61051	8.13732	5.02171	8.28986	6.39544
PA14_RS02055	PA14_05050	NC_008463	443597	444190	-	594	921	772	961	1081	868	545	942	771	1480	1231	1057	989	178.812	124.535	188.011	159.183	139.025	85.4809	170.634	138.802	249.121	203.729	191.438	170.817
PA14_RS02060	PA14_05060	NC_008463	444187	444606	-	420	1864	1789	1960	2477	2108	1249	2305	1790	2326	2610	2382	2172	511.822	408.15	542.318	515.864	477.509	277.059	590.502	455.755	553.727	610.903	610.143	530.555
PA14_RS02065	PA14_05070	NC_008463	444738	445358	-	621	256	291	204	355	319	259	236	228	153	235	211	219	47.5413	44.9015	38.1756	50.0029	48.8719	38.8568	40.8903	39.2619	24.634	37.2013	36.5536	36.1803
PA14_RS02070	PA14_05080	NC_008463	445366	446505	-	1140	266	346	232	408	370	445	163	269	118	150	192	120	26.9091	29.0824	23.6499	31.305	30.8786	36.3676	15.3845	25.2334	10.3493	12.935	18.1191	10.7993
PA14_RS02075	PA14_05110	NC_008463	446594	448561	-	1968	555	718	730	837	742	565	506	448	523	544	432	523	32.523	34.959	43.1067	37.2014	35.8706	26.7475	27.6647	24.3434	26.5713	27.1741	23.6155	27.2644
PA14_RS02080		NC_008463	448669	448965	-	297	710	828	865	1090	919	1137	724	616	1014	893	756	1039	275.692	267.136	338.459	321.017	294.387	356.667	262.29	221.795	341.363	295.581	273.845	358.905
PA14_RS02085	PA14_05130	NC_008463	448962	449555	-	594	1672	2093	1768	2311	2136	2563	1468	1448	1837	1728	1656	2497	324.618	337.631	345.894	340.308	342.117	401.996	265.913	260.681	309.213	285.982	299.925	431.273
PA14_RS02090	PA14_05150	NC_008463	449566	450387	-	822	1008	1207	918	1213	1121	1717	908	896	1078	1082	1031	1457	141.42	140.7	129.783	129.077	129.746	194.607	118.854	116.564	131.124	129.401	134.935	181.848
PA14_RS02095	PA14_05160	NC_008463	450399	451091	-	693	1041	1225	1109	1424	1244	1856	849	931	1087	1019	923	1223	173.237	169.38	185.971	179.736	170.784	249.519	131.818	143.663	156.831	144.551	143.287	181.056
PA14_RS02100	PA14_05180	NC_008463	451306	452340	+	1035	1036	1202	1087	1349	1226	1819	744	870	719	801	672	878	115.436	111.282	122.05	114.007	112.696	163.739	77.3451	89.8891	69.4583	76.0805	69.8503	87.031
PA14_RS02105	PA14_05190	NC_008463	452518	453666	+	1149	855	1018	1037	1219	1131	1084	887	845	730	790	769	884	85.816	84.896	104.883	92.7988	93.6489	87.8958	83.0622	78.6438	63.5241	67.5909	72.0021	78.9318
PA14_RS02110	PA14_05200	NC_008463	453674	454573	-	900	359	429	432	444	370	387	398	352	519	460	413	368	46.0017	45.6745	55.7812	43.1518	39.1128	40.0615	47.5818	41.8242	57.6581	50.2454	49.3681	41.9494
PA14_RS02115	PA14_05210	NC_008463	454728	455132	+	405	546	697	350	575	450	395	361	328	372	383	313	379	155.475	164.906	100.429	124.186	105.71	90.8659	95.9074	86.6058	91.8382	92.9662	83.1435	96.0073
PA14_RS02120	PA14_05220	NC_008463	455375	456748	+	1374	1231	1954	1375	1682	1656	3768	1107	1247	1245	1045	1028	1144	103.322	136.269	116.295	107.077	114.666	255.495	86.6884	97.0527	90.5979	74.7672	80.4907	85.42
PA14_RS02125	PA14_05230	NC_008463	456745	457929	+	1185	806	1330	856	1035	1124	1214	574	658	602	553	517	619	78.4403	107.546	83.9464	76.3978	90.2419	95.4464	52.1187	59.3794	50.7941	45.8763	46.9366	53.5911
PA14_RS02130	PA14_05250	NC_008463	458157	459428	-	1272	2028	2198	1857	2895	2280	1472	2095	1503	2121	2211	1971	1964	183.867	165.577	169.657	199.077	170.533	107.815	177.214	126.357	166.721	170.877	166.701	158.407
PA14_RS02135	PA14_05260	NC_008463	459425	460429	-	1005	1209	1430	1063	1697	1354	934	946	751	1076	955	886	1011	138.734	136.342	122.918	147.698	128.178	86.5844	101.28	79.9101	107.049	93.4154	94.8433	103.206
PA14_RS02140	PA14_05270	NC_008463	460453	460965	-	513	607	619	587	697	614	394	562	394	622	562	550	478	136.456	115.62	132.974	118.843	113.87	71.5547	117.874	82.1309	121.23	107.696	115.341	95.594
PA14_RS02145	PA14_05280	NC_008463	461077	461511	-	435	525	557	568	662	632	656	490	465	597	545	475	556	139.185	122.695	151.742	133.115	138.225	140.499	121.201	114.312	137.221	123.165	117.474	131.131
PA14_RS02150	PA14_05290	NC_008463	461511	462080	-	570	878	895	896	1134	1012	1080	852	717	765	830	828	823	177.64	150.455	182.675	174.019	168.914	176.526	160.829	134.515	134.191	143.148	156.277	148.131
PA14_RS02155	PA14_05300	NC_008463	462129	463088	-	960	279	374	331	445	335	372	171	185	177	194	183	181	33.5162	37.3301	40.0686	40.5459	33.1997	36.102	19.1657	20.6076	18.4348	19.8661	20.5078	19.3432
PA14_RS02160	PA14_05310	NC_008463	463169	464122	-	954	1542	1739	1362	1799	1576	1723	1276	1282	1392	1380	1127	1358	186.405	174.667	165.911	164.946	157.169	168.266	143.914	143.704	145.89	142.204	127.091	146.04
PA14_RS02165	PA14_05320	NC_008463	464377	464784	+	408	1706	1971	2246	2836	2652	1906	1938	1395	1616	2103	1719	1599	482.215	462.898	639.73	608.002	618.406	435.233	511.085	365.63	396.02	506.711	453.268	402.076
PA14_RS02170	PA14_05330	NC_008463	464831	465196	+	366	1588	1737	1865	2171	1801	1109	1139	1038	1271	1171	1246	1342	500.371	454.756	592.168	518.845	468.158	282.299	334.844	303.28	347.216	314.526	366.249	376.176
PA14_RS02175	PA14_05340	NC_008463	465247	465783	+	537	1451	1805	1539	2029	1671	860	848	879	1332	1000	1025	1029	311.613	322.079	333.051	330.496	296.048	149.205	169.911	175.042	248.008	183.066	205.347	196.59
PA14_RS02180	PA14_05360	NC_008463	465868	467916	+	2049	5842	6324	5612	8759	7520	2673	5333	4531	6179	6759	6323	4485	328.808	295.739	318.29	373.914	349.169	121.539	280.046	236.472	301.517	324.281	331.986	224.564
PA14_RS02185	PA14_05380	NC_008463	467977	468852	+	876	1538	1865	1687	2508	2183	613	1486	1220	2071	2700	2051	1366	202.476	204.002	223.799	250.428	237.088	65.1952	182.522	148.931	236.38	302.999	251.884	159.98
PA14_RS02190	PA14_05390	NC_008463	468864	476294	+	7431	7225	7473	6490	9408	8495	2389	7701	6575	8798	10148	7794	4880	112.128	96.3623	101.495	110.741	108.762	29.9521	111.506	94.6186	118.378	134.25	112.837	67.374
PA14_RS02195	PA14_05400	NC_008463	476287	477318	+	1032	788	875	836	1066	977	272	853	679	948	996	780	505	88.058	81.2433	94.1398	90.3517	90.0689	24.5555	88.9343	70.3587	91.8468	94.877	81.3119	50.2032
PA14_RS02200	PA14_05410	NC_008463	477315	477821	+	507	302	303	302	348	357	122	346	240	300	359	245	191	68.6944	57.2656	69.2223	60.0385	66.9916	22.4187	73.4291	50.6211	59.1628	69.6094	51.9873	38.6496
PA14_RS02205	PA14_05420	NC_008463	477829	478623	+	795	230	263	219	299	277	86	222	153	235	251	205	156	33.3644	31.6992	32.0128	32.8975	33.1492	10.0784	30.0459	20.5803	29.5554	31.0376	27.7412	20.1316
PA14_RS02210	PA14_05430	NC_008463	478700	479311	+	612	27	33	41	32	27	28	30	23	29	30	24	20	5.08785	5.1668	7.78537	4.57359	4.19732	4.26251	5.27436	4.01887	4.73786	4.81894	4.2189	3.35273
PA14_RS02215	PA14_05440	NC_008463	479319	480734	-	1416	605	694	559	718	613	544	608	503	534	544	435	479	49.2736	46.963	45.877	44.3527	41.1867	35.7927	46.1998	37.9868	37.7063	37.7674	33.0495	34.705
PA14_RS02220	PA14_05450	NC_008463	480769	481491	-	723	191	215	218	275	250	372	160	196	172	163	146	146	30.4661	28.4944	35.0401	33.27	32.8974	47.9362	23.8112	28.9898	23.7862	22.1631	21.7247	20.7174
PA14_RS02225	PA14_05460	NC_008463	481584	482987	-	1404	952	1049	891	1151	941	1224	908	854	899	922	690	754	78.1974	71.5925	73.7492	71.7079	63.765	81.2219	69.5855	65.0457	64.0218	64.5573	52.8714	55.0965
PA14_RS30015		NC_008463	483036	483170	+	135	73	107	79	114	98	131	41	52	28	33	34	45	62.3608	75.9468	68.0049	73.8635	69.0641	90.4059	32.6776	41.1905	20.7377	24.0304	27.0947	34.1978
PA14_RS02230	PA14_05480	NC_008463	483161	484651	+	1491	1108	1578	1128	1429	1297	1701	845	1050	1016	812	743	867	85.7007	101.412	87.9181	83.8326	82.7604	106.288	60.9788	75.3077	68.1321	53.5377	53.6105	59.657
PA14_RS02235	PA14_05500	NC_008463	484832	485401	+	570	2268	4217	2948	3274	4429	2585	2397	3777	2116	1964	3030	2075	458.871	708.905	601.035	502.415	739.249	422.518	452.473	708.598	371.173	338.726	571.883	373.476
PA14_RS02240	PA14_05510	NC_008463	485413	485988	+	576	15692	29427	22088	19461	28381	16011	17023	33402	21606	14443	26700	18663	3141.8	4895.34	4456.37	2955.3	4687.76	2589.73	3179.9	6201.23	3750.48	2465	4986.87	3324.14
PA14_RS02245	PA14_05520	NC_008463	486057	486500	-	444	141	271	196	305	411	334	226	254	171	302	253	241	36.6234	58.4851	51.3003	60.0863	88.0682	70.0846	54.7678	61.1757	38.5078	66.866	61.3023	55.687
PA14_RS02250	PA14_05530	NC_008463	486598	487926	+	1329	1371	2070	1340	1988	1962	3582	1385	1937	1477	1479	1767	1455	118.969	149.247	117.173	130.843	140.454	251.108	112.131	155.859	111.12	109.402	143.038	112.32
PA14_RS02255	PA14_05540	NC_008463	487942	491082	+	3141	3695	5533	3794	5326	5893	5898	3913	5244	5000	4796	6043	5280	135.665	168.792	140.371	148.317	178.496	174.943	134.042	178.535	159.161	150.104	206.978	172.459
PA14_RS02260	PA14_05550	NC_008463	491084	492541	+	1458	2435	3244	2545	3341	3608	2976	2746	3357	3379	3233	3698	3403	192.603	213.198	202.851	200.437	235.434	190.167	202.648	246.219	231.721	217.986	272.865	239.455
PA14_RS02265	PA14_05560	NC_008463	492637	494556	-	1920	3980	4036	2736	5706	4505	3366	3250	2990	2933	3268	3358	3110	239.058	201.423	165.601	259.95	223.231	163.332	182.13	166.532	152.738	167.326	188.156	166.18
PA14_RS02270	PA14_05580	NC_008463	494807	495877	-	1071	1997	2344	2050	3622	2971	1741	1995	1699	1629	1977	1700	1671	215.036	209.714	222.439	295.813	263.921	151.45	200.426	169.641	152.078	181.467	170.765	160.069
PA14_RS02275	PA14_05590	NC_008463	495947	496819	-	873	901	1154	769	1399	1211	748	868	969	960	921	1058	976	119.024	126.663	102.367	140.172	131.975	79.8264	106.981	118.696	109.949	103.711	130.38	114.698
PA14_RS02280	PA14_05600	NC_008463	496862	497416	-	555	613	877	701	1229	965	752	658	746	712	651	715	799	127.377	151.414	146.782	193.695	165.422	126.236	127.565	143.739	128.269	115.311	138.596	147.698
PA14_RS02285	PA14_05620	NC_008463	497457	498866	-	1410	3842	4427	3291	6144	4813	8122	4001	4044	3299	3820	3698	4519	314.239	300.85	271.241	381.145	324.756	536.665	305.316	306.704	233.937	266.333	282.154	328.809
PA14_RS02290	PA14_05630	NC_008463	499155	499589	+	435	113	119	107	154	110	180	62	67	75	96	62	88	29.9579	26.213	28.5852	30.9664	24.0582	38.5516	15.3357	16.4708	17.2388	21.6952	15.3335	20.7546
PA14_RS02295	PA14_05640	NC_008463	499715	501907	+	2193	72	247	103	94	221	188	61	109	87	49	76	73	3.78631	10.7924	5.45815	3.74928	9.58769	7.9869	2.99289	5.31515	3.96658	2.19654	3.72833	3.41511
PA14_RS02300	PA14_05650	NC_008463	501918	503396	+	1479	129	209	143	157	205	126	142	130	214	186	131	163	10.0587	13.5406	11.2361	9.28517	13.187	7.93709	10.3305	9.39947	14.4671	12.3631	9.52889	11.3068
PA14_RS02305	PA14_05660	NC_008463	503481	504101	+	621	1721	1952	1837	2417	2036	1429	1636	1442	1699	1775	1337	1474	319.604	301.195	343.767	340.442	311.922	214.388	283.46	248.314	273.55	280.988	231.622	243.515
PA14_RS02310	PA14_05690	NC_008463	504138	505409	-	1272	87	131	97	128	130	173	100	91	70	80	105	110	7.88777	9.86832	8.862	8.802	9.72336	12.6712	8.45888	7.65037	5.50233	6.18279	8.88058	8.87208
PA14_RS02315	PA14_05700	NC_008463	505399	506649	-	1251	41	59	25	48	55	109	38	43	21	22	25	33	3.77963	4.51912	2.32236	3.35616	4.18279	8.11761	3.26833	3.67569	1.67841	1.72881	2.14992	2.7063
PA14_RS30020		NC_008463	506662	506877	+	216	0	3	1	3	1	3	0	1	3	2	1	4	0	1.33084	0.538013	1.21486	0.44046	1.29398	0	0.495079	1.38868	0.910244	0.498064	1.89988
PA14_RS02320	PA14_05740	NC_008463	506831	508108	-	1278	327	150	132	215	155	52	227	108	138	212	95	56	29.508	11.2466	12.003	14.7152	11.5388	3.79081	19.1115	9.03693	10.7965	16.3075	7.99709	4.49549
PA14_RS02325	PA14_05750	NC_008463	508105	509472	-	1368	212	137	121	218	120	27	223	86	132	194	68	65	17.872	9.59608	10.2789	13.9389	8.34556	1.83881	17.5396	6.72265	9.64769	13.9411	5.34764	4.87469
PA14_RS02330	PA14_05770	NC_008463	509567	511006	-	1440	1206	697	829	1423	754	415	1147	513	795	1143	423	435	96.5844	46.3799	66.902	86.4373	49.816	26.85	85.704	38.0963	55.2001	78.0306	31.6022	30.9918
PA14_RS30025		NC_008463	510968	511123	+	156	8	4	4	5	4	8	2	6	1	0	7	6	5.91409	2.45694	2.97977	2.80352	2.43947	4.77776	1.37945	4.11296	0.64093	0	4.82739	3.94591
PA14_RS02335	PA14_05775	NC_008463	511113	511229	-	117	35	22	31	72	61	36	44	18	21	44	32	35	34.4988	18.0176	30.7909	53.8276	49.6026	28.6666	40.4638	16.4518	17.9461	36.9699	29.4241	30.6904
PA14_RS02340	PA14_05790	NC_008463	511622	513112	+	1491	138	108	130	151	124	102	110	94	90	130	54	61	10.6739	6.94073	10.1324	8.85845	7.91233	6.37355	7.93807	6.74184	6.03532	8.57131	3.89633	4.19732
PA14_RS02345	PA14_05810	NC_008463	513171	514454	+	1284	226	181	162	263	165	172	215	143	186	218	113	107	20.2986	13.5074	14.6621	17.9163	12.2259	12.4802	18.0166	11.9096	14.4838	16.6906	9.46787	8.54946
PA14_RS02350	PA14_05820	NC_008463	514655	515878	-	1224	3166	2848	1552	3616	2644	1793	4337	3550	1359	4105	3107	1364	298.299	222.955	147.352	258.408	205.513	136.477	381.248	310.152	111.013	329.696	273.086	114.328
PA14_RS02355	PA14_05840	NC_008463	515998	517179	-	1182	15618	12145	7966	14770	10312	8802	19357	14087	7040	18504	10673	6507	1523.81	984.553	783.195	1093	830.014	693.782	1762.06	1274.47	595.512	1538.97	971.422	564.785
PA14_RS02360	PA14_05850	NC_008463	517400	518308	+	909	431	548	313	488	481	1165	403	592	485	542	542	416	54.6809	57.7665	40.0154	46.9585	50.3433	119.405	47.7025	69.6443	53.3474	58.6161	64.1467	46.9515
PA14_RS02365	PA14_05860	NC_008463	518364	518864	+	501	2781	3086	2447	3386	3181	8133	2638	3150	2431	2978	3448	5284	640.156	590.225	567.601	591.164	604.068	1512.42	566.548	672.358	485.157	584.344	740.404	1082.04
PA14_RS02370	PA14_05870	NC_008463	518907	520529	-	1623	61	61	45	57	70	61	68	57	49	63	73	43	4.33445	3.60139	3.22211	3.07196	4.10336	3.50163	4.50807	3.75564	3.01865	3.81596	4.83886	2.71813
PA14_RS02375	PA14_05880	NC_008463	520909	522240	+	1332	149	137	178	152	147	157	141	200	268	268	272	228	12.9004	9.85543	15.5297	9.98155	10.4996	10.9813	11.3898	16.0566	20.1171	19.7793	21.9687	17.5611
PA14_RS02380	PA14_05890	NC_008463	522237	523031	+	795	180	164	213	208	166	198	150	167	188	222	184	167	26.1113	19.7668	31.1358	22.8852	19.8656	23.2037	20.3013	22.4635	23.6443	27.4516	24.8995	21.5511
PA14_RS02385	PA14_05910	NC_008463	523139	523870	+	732	175	198	184	259	188	214	163	158	172	220	161	133	27.5708	25.9187	29.2115	30.949	24.4347	27.2372	23.9594	23.082	23.4938	29.5456	23.6621	18.6406
PA14_RS02390	PA14_05920	NC_008463	523867	526068	-	2202	586	660	562	810	788	618	478	547	416	524	449	468	30.6904	28.7201	29.6596	32.1756	34.0462	26.1475	23.3566	26.5643	18.8891	23.3935	21.9365	21.8046
PA14_RS02395	PA14_05950	NC_008463	526330	527706	-	1377	1294	1344	1067	1524	1330	1378	1332	1232	1611	1643	1422	1481	108.373	93.5243	90.0487	96.8076	91.892	93.234	104.081	95.6764	116.976	117.296	111.098	110.342
PA14_RS02400	PA14_05960	NC_008463	528054	528263	+	210	26741	24174	21273	37026	27254	30212	20013	15427	14718	20448	12393	17037	14685.2	11030.3	11772.2	15422.2	12347.3	13403.5	10254	7855.8	7007.53	9572.23	6348.87	8323.27
PA14_RS02405	PA14_05970	NC_008463	528414	528938	+	525	392	366	359	552	420	511	210	216	166	186	158	165	86.1091	66.8007	79.4661	91.9683	76.1115	90.6819	43.0388	43.9969	31.6144	34.8285	32.377	32.2437
PA14_RS02410	PA14_05990	NC_008463	529041	530474	-	1434	617	664	484	707	559	442	517	403	616	588	415	470	49.6202	44.3688	39.2232	43.125	37.0871	28.7165	38.7919	30.0527	42.9504	40.3097	31.1342	33.6255
PA14_RS30030		NC_008463	530665	530850	-	186	8	9	3	1	7	3	3	4	4	5	6	2	4.9602	4.63648	1.87437	0.470268	3.58051	1.50268	1.73543	2.29972	2.15022	2.64264	3.47038	1.10316
PA14_RS02415	PA14_06000	NC_008463	531095	533647	+	2553	5418	6145	5580	7086	5661	1285	4700	3610	4856	4650	4254	2863	244.743	230.638	253.998	242.778	210.961	46.8934	198.083	151.211	190.179	179.054	179.261	115.051
PA14_RS02420	PA14_06010	NC_008463	533749	534327	+	579	3523	4183	4974	4356	3604	3485	2670	3140	4491	3215	3412	3773	701.708	692.259	998.33	658.064	592.197	560.768	496.172	579.935	775.533	545.863	633.971	668.541
PA14_RS02425	PA14_06030	NC_008463	534444	535331	-	888	1018	1135	1004	1102	956	1183	902	923	889	834	720	844	132.208	122.473	131.392	108.549	102.425	124.117	109.293	111.152	100.098	92.3282	87.2285	97.5101
PA14_RS02430		NC_008463	535474	535983	+	510	1601	1613	1962	1941	1502	1954	1435	1432	1772	1547	1430	1813	362.029	303.056	447.07	332.9	280.195	356.955	302.748	300.262	347.399	298.196	301.651	364.71
PA14_RS02435	PA14_06060	NC_008463	536068	536757	+	690	388	479	451	530	423	511	306	362	408	287	320	339	64.8492	66.519	75.9581	67.187	58.3246	68.9971	47.7169	56.1032	59.1217	40.8897	49.893	50.4047
PA14_RS02440	PA14_06070	NC_008463	536757	538181	+	1425	377	493	454	504	467	448	340	398	401	357	359	370	30.5105	33.1506	37.0244	30.9367	31.179	29.2902	25.6723	29.8673	28.1362	24.6283	27.1031	26.6383
PA14_RS02445	PA14_06080	NC_008463	538283	539641	+	1359	131	151	148	186	192	125	161	129	140	190	162	159	11.1167	10.6467	12.6558	11.9716	13.4413	8.56938	12.747	10.1508	10.3002	13.7441	12.8243	12.0032
PA14_RS02450	PA14_06090	NC_008463	539691	539993	+	303	28	20	31	28	21	20	22	12	28	19	28	19	10.6571	6.3248	11.8896	8.08303	6.59382	6.14959	7.81232	4.23513	9.23955	6.16442	9.94156	6.43326
PA14_RS02455		NC_008463	539990	540175	+	186	5	6	1	4	4	3	2	10	6	2	3	7	3.10013	3.09099	0.62479	1.88107	2.04601	1.50268	1.15696	5.7493	3.22533	1.05706	1.73519	3.86105
PA14_RS02460	PA14_06120	NC_008463	540138	540758	-	621	211	231	205	239	210	171	208	165	280	221	170	184	39.1844	35.6434	38.3627	33.6639	32.1727	25.6545	36.0389	28.4132	45.0819	34.985	29.4508	30.3981
PA14_RS02465	PA14_06130	NC_008463	540777	541727	-	951	386	354	403	452	434	410	469	377	517	577	445	465	46.809	35.6683	49.2461	41.5735	43.418	40.1664	53.0631	42.3925	54.3558	59.6454	50.3406	50.164
PA14_RS02470	PA14_06150	NC_008463	541813	542670	+	858	1318	1419	1394	1325	1441	1510	1823	1843	2237	2197	1926	2063	177.154	158.473	188.809	135.079	159.785	163.964	228.612	229.703	260.684	251.724	241.495	246.679
PA14_RS30035		NC_008463	542649	542834	+	186	551	566	440	592	573	456	628	654	996	878	662	693	341.634	291.583	274.908	278.399	293.091	228.408	363.284	376.004	535.404	464.048	382.899	382.244
PA14_RS02475	PA14_06160	NC_008463	542843	545236	-	2394	217	209	176	332	223	180	180	129	148	192	142	170	10.4534	8.3653	8.54349	12.1303	8.86219	7.00499	8.09	5.76227	6.1812	7.88422	6.38121	7.28526
PA14_RS02480	PA14_06170	NC_008463	545340	546311	-	972	504	420	318	658	446	391	346	212	302	332	174	350	59.798	41.404	38.0196	59.2132	43.6545	37.4774	38.301	23.3237	31.0653	33.5779	19.2585	36.9421
PA14_RS02485	PA14_06180	NC_008463	546308	546826	-	519	376	319	257	506	466	440	313	183	242	399	165	369	83.5493	58.8956	57.5457	85.2789	85.4238	78.985	64.8899	37.7061	46.6212	75.5765	34.2023	72.9422
PA14_RS02490	PA14_06190	NC_008463	546995	547744	+	750	350	367	242	414	351	254	317	214	201	332	204	191	53.8182	46.8883	37.4974	48.2834	44.5252	31.5523	45.4776	30.5127	26.796	43.5169	29.2623	26.1272
PA14_RS02495	PA14_06200	NC_008463	547884	548288	+	405	54	79	54	59	86	390	99	136	114	121	190	233	15.3766	18.6909	15.4948	12.7425	20.2024	89.7157	26.3015	35.9097	28.144	29.3705	50.4705	59.023
PA14_RS02500	PA14_06210	NC_008463	548338	548907	+	570	152	185	138	165	153	300	167	155	178	165	154	248	30.7533	31.0997	28.1353	25.3202	25.5374	49.0349	31.524	29.0794	31.2234	28.4571	29.066	44.6372
PA14_RS02505	PA14_06230	NC_008463	548941	550668	-	1728	135	181	97	154	137	111	192	140	134	183	93	106	9.00974	10.0368	6.52341	7.79535	7.54288	5.98464	11.9552	8.66388	7.75348	10.4109	5.79	6.29335
PA14_RS02510	PA14_06240	NC_008463	551016	551942	-	927	167	184	171	258	202	240	177	150	166	213	171	223	20.7759	19.0194	21.437	24.3444	20.7316	24.1207	20.5444	17.3037	17.9046	22.5882	19.8452	24.68
PA14_RS02515	PA14_06250	NC_008463	552030	552506	+	477	191	182	169	199	193	145	151	165	157	156	128	168	46.1782	36.5605	41.1733	36.4916	38.4945	28.321	34.0611	36.9908	32.9092	32.1505	28.8689	36.1336
PA14_RS02520	PA14_06260	NC_008463	552585	553523	-	939	499	568	394	548	478	587	577	583	582	630	488	661	61.2854	57.9618	48.7616	51.0474	48.4309	58.2414	66.1165	66.3943	61.9716	65.9563	55.9105	72.2197
PA14_RS02525	PA14_06270	NC_008463	553627	554424	+	798	111	108	90	103	106	56	135	141	87	108	110	101	16.0414	12.9682	13.1065	11.29	12.6376	6.53799	18.2025	18.8949	10.9006	13.3046	14.8296	12.9849
PA14_RS02530	PA14_06280	NC_008463	554467	554910	+	444	170	215	190	218	165	218	137	175	164	162	157	96	44.1559	46.3997	49.7299	42.9469	35.3558	45.7438	33.2	42.1486	36.9315	35.8685	38.0413	22.1824
PA14_RS02535	PA14_06290	NC_008463	554958	557135	-	2178	9808	10677	6939	12029	10239	10126	12017	10486	8345	10939	6489	7485	519.332	469.732	370.242	483.092	447.26	433.151	593.66	514.849	383.093	493.743	320.523	352.577
PA14_RS02540	PA14_06300	NC_008463	557442	557885	+	444	196	246	183	238	230	130	205	204	172	217	196	184	50.9091	53.0898	47.8977	46.887	49.2839	27.2784	49.6788	49.1332	38.733	48.0461	47.4911	42.5162
PA14_RS02545	PA14_06310	NC_008463	557917	558432	+	516	642	774	700	742	723	399	650	811	862	745	634	584	143.485	143.731	157.65	125.78	133.306	72.0414	135.539	168.073	167.029	141.934	132.184	116.114
PA14_RS02550	PA14_06320	NC_008463	559121	560017	-	897	439	563	405	623	565	776	257	368	328	280	303	355	56.441	60.1416	52.4698	60.7511	59.9261	80.5988	30.8277	43.8716	36.5609	30.6865	36.3404	40.6028
PA14_RS02555	PA14_06330	NC_008463	560220	561194	-	975	771	788	666	851	799	954	822	757	945	1088	771	887	91.1952	77.4428	79.381	76.3455	77.9655	91.1597	90.7125	83.027	96.9087	109.7	85.0724	93.3338
PA14_RS02560	PA14_06340	NC_008463	561256	562014	-	759	565	571	563	631	641	592	589	515	618	605	537	584	85.8478	72.0864	86.2012	72.7187	80.3483	72.6673	83.4975	72.5594	81.4108	78.3601	76.1152	78.9389
PA14_RS02565	PA14_06350	NC_008463	562082	562402	-	321	150	151	110	110	135	117	125	115	101	160	114	136	53.89	45.0745	39.8231	29.9741	40.0119	33.9578	41.8991	38.3108	31.4595	49	38.2066	43.4664
PA14_RS02570	PA14_06360	NC_008463	562444	563169	-	726	55	48	62	55	54	33	42	54	72	58	62	51	8.73672	6.33525	9.92435	6.62651	7.07648	4.23483	6.22462	7.95399	9.91588	7.85367	9.18743	7.20698
PA14_RS02575	PA14_06390	NC_008463	563308	563601	-	294	342	378	495	458	376	383	325	297	352	391	301	436	134.153	123.198	195.661	136.263	121.675	121.37	118.942	108.028	119.71	130.741	110.143	152.146
PA14_RS02580	PA14_06400	NC_008463	563655	564581	-	927	151	192	143	205	199	325	173	135	138	151	108	189	18.7854	19.8464	17.9268	19.3434	20.4237	32.6635	20.0801	15.5733	14.8845	16.0132	12.5338	20.9171
PA14_RS02585	PA14_06420	NC_008463	564699	565457	+	759	96	122	112	169	187	193	134	109	79	100	109	143	14.5865	15.402	17.1484	19.4762	23.4401	23.6905	18.996	15.3572	10.4069	12.9521	15.4498	19.3292
PA14_RS02590	PA14_06430	NC_008463	565534	565782	+	249	135	143	158	204	205	135	149	161	148	134	159	171	62.5254	55.0295	73.7403	71.6621	78.3276	50.5119	64.3853	69.144	59.4289	52.9038	68.6969	70.4558
PA14_RS02595	PA14_06450	NC_008463	565793	567169	+	1377	524	557	506	758	706	384	477	529	491	447	504	592	43.8854	38.7597	42.7035	48.1497	48.7788	25.981	37.2721	41.0818	35.6519	31.9121	39.3764	44.107
PA14_RS02600	PA14_06460	NC_008463	567171	568049	+	879	415	430	380	660	559	276	424	422	427	409	425	456	54.4479	46.8747	50.2391	65.6771	60.5039	29.2536	51.9011	51.3395	48.5707	45.7421	52.0163	53.2226
PA14_RS02605	PA14_06480	NC_008463	568039	569016	+	978	1090	965	1005	1158	965	531	861	1057	964	804	948	804	128.532	94.547	119.419	103.569	93.8747	50.5842	94.7249	115.575	98.5539	80.8162	104.282	84.3407
PA14_RS30040		NC_008463	569060	569302	-	243	19	27	17	33	29	26	22	24	27	37	27	15	9.01716	10.6467	8.12998	11.8786	11.3541	9.96842	9.74129	10.5617	11.1095	14.9685	11.9535	6.33293
PA14_RS02615	PA14_06500	NC_008463	569617	570675	+	1059	7556	10503	5967	7551	9694	3470	9740	10162	8635	10120	10028	5128	822.845	950.335	654.797	623.688	870.898	305.276	989.607	1026.15	815.271	939.433	1018.73	496.789
PA14_RS02620	PA14_06510	NC_008463	570781	571986	+	1206	998	1509	786	1135	1596	535	1126	1457	952	1154	1471	644	95.4345	119.895	75.7394	82.3203	125.906	41.33	100.46	129.193	78.9269	94.0676	131.221	54.7846
PA14_RS02625	PA14_06530	NC_008463	571979	572701	+	723	422	766	428	458	749	258	470	592	397	455	660	284	67.3126	101.52	68.7943	55.4097	98.5607	33.2461	69.9455	87.5611	54.9019	61.8664	98.2075	40.2995
PA14_RS02630	PA14_06540	NC_008463	572694	573518	+	825	282	557	269	343	561	157	335	463	294	315	434	176	39.4201	64.6935	37.8918	36.3663	64.6948	17.7298	43.6909	60.0143	35.6311	37.5351	56.5946	21.8866
PA14_RS02635	PA14_06570	NC_008463	573522	574208	+	687	208	388	173	225	351	110	188	281	140	151	230	125	34.9164	54.1171	29.2642	28.6473	48.6083	14.9175	29.4443	43.7399	20.3754	21.6074	36.0172	18.6669
PA14_RS02640	PA14_06580	NC_008463	574317	574547	+	231	751	937	893	934	1054	905	982	913	775	986	914	826	374.93	388.675	449.248	353.666	434.099	365.002	457.403	422.656	335.448	419.61	425.67	366.85
PA14_RS02645	PA14_06600	NC_008463	574888	576693	+	1806	12226	14968	8535	12940	12390	17988	14987	17255	18906	16253	18173	20539	780.709	794.155	549.203	626.722	652.7	927.949	892.888	1021.7	1046.69	884.702	1082.55	1166.76
PA14_RS02650	PA14_06620	NC_008463	576906	578702	+	1797	558	580	322	605	527	430	828	711	651	729	492	546	35.8103	30.9271	20.8235	29.4487	27.9012	22.2936	49.5772	42.3106	36.2217	39.8805	29.4548	31.172
PA14_RS30045		NC_008463	578699	578906	-	208	6	0	7	15	10	10	16	8	5	18	16	10	3.32667	0	3.91094	6.30793	4.57401	4.47915	8.27669	4.11296	2.40349	8.50728	8.27553	4.93238
PA14_RS02655	PA14_06640	NC_008463	578977	580755	+	1779	3320	5205	1774	3210	4040	7524	5063	6477	4468	4398	5573	6729	215.221	280.352	115.884	157.829	216.056	394.032	306.219	389.337	251.115	243.03	337.017	388.056
PA14_RS02660	PA14_06650	NC_008463	581088	582569	-	1482	1241	1192	948	2121	1291	120	747	328	461	819	338	91	96.5708	77.0703	74.3373	125.185	82.8778	7.54383	54.2341	23.6676	31.102	54.3272	24.5362	6.2996
PA14_RS02665	PA14_06660	NC_008463	582560	583399	-	840	493	400	312	716	482	35	293	135	227	346	163	38	67.6846	45.6289	43.1641	74.5577	54.5919	3.88193	37.5308	17.1863	27.0198	40.4928	20.876	4.64114
PA14_RS02670	PA14_06670	NC_008463	583410	584573	-	1164	1377	1173	962	2258	1426	122	1050	426	633	1193	557	114	136.428	96.5616	96.0437	169.68	116.554	9.76486	97.0591	39.1367	54.3734	100.756	51.4803	10.0478
PA14_RS02675	PA14_06680	NC_008463	584567	585082	-	516	468	373	328	708	459	44	317	141	308	443	198	48	104.597	69.2657	73.8705	120.017	84.6298	7.94442	66.1012	29.2212	59.6811	84.3986	41.2814	9.54359
PA14_RS02680	PA14_06690	NC_008463	585057	585500	-	444	418	374	288	654	394	42	230	110	224	296	149	34	108.571	80.7138	75.3801	128.841	84.4255	8.81303	55.7372	26.4934	50.443	65.5375	36.1029	7.85626
PA14_RS02685	PA14_06700	NC_008463	585493	586017	-	525	648	500	389	901	520	38	392	150	340	501	251	48	142.344	91.2578	86.1068	150.115	94.2333	6.74347	80.3391	30.5534	64.7523	93.8123	51.4344	9.37998
PA14_RS02690	PA14_06710	NC_008463	586014	586466	-	453	751	566	402	1032	606	51	470	163	428	598	300	69	191.189	119.723	103.128	199.269	127.273	10.4889	111.635	38.4784	94.4672	129.773	71.2463	15.6268
PA14_RS02695	PA14_06720	NC_008463	586475	587653	-	1179	2448	2026	1355	3690	2072	155	1353	572	1059	1616	914	215	239.453	164.659	133.559	273.761	167.2	12.2483	123.476	51.8812	89.8085	134.744	83.401	18.7087
PA14_RS02700	PA14_06730	NC_008463	587650	588009	-	360	2112	1370	1194	2737	1417	93	1053	438	1183	1546	646	174	676.572	364.651	385.433	665.014	374.479	24.068	314.721	130.107	328.562	422.171	193.05	49.5869
PA14_RS02705	PA14_06740	NC_008463	588006	588320	-	315	3491	2362	1930	4063	2477	191	1539	655	1452	1972	1032	316	1278.09	718.503	712.022	1128.22	748.128	56.4913	525.688	222.361	460.884	615.429	352.459	102.919
PA14_RS02710	PA14_06750	NC_008463	588371	590077	-	1707	27769	19719	17706	41351	21209	1706	14307	5417	13831	15310	9013	3891	1876.07	1106.91	1205.41	2118.9	1182.08	93.1118	901.81	339.354	810.132	881.705	568.035	233.856
PA14_RS02715	PA14_06770	NC_008463	590293	591075	+	783	1139	895	775	1217	896	339	611	516	685	723	596	406	167.758	109.527	115.024	135.953	108.87	40.3364	83.9613	70.4719	87.471	90.7733	81.8886	53.1967
PA14_RS02720	PA14_06790	NC_008463	591110	591637	+	528	425	331	212	486	350	90	139	107	165	215	135	71	92.8276	60.0694	46.6604	80.5121	63.0659	15.8806	28.3257	21.6709	31.2454	40.03	27.5067	13.7957
PA14_RS02725	PA14_06800	NC_008463	591645	591902	+	258	62	48	37	93	55	15	22	7	32	36	17	11	27.7137	17.8271	16.6659	31.5298	20.2816	5.41665	9.17493	2.90139	12.4013	13.7172	7.08873	4.37414
PA14_RS02730	PA14_06810	NC_008463	591992	592432	+	441	5340	4069	2758	7406	4907	1099	3015	1639	3247	3996	3093	1294	1396.45	884.114	726.779	1468.94	1058.61	232.176	735.612	397.437	736.172	890.776	754.537	301.034
PA14_RS02735	PA14_06830	NC_008463	592432	593829	+	1398	4923	3569	2405	6497	3905	740	2103	1200	2721	2641	2015	769	406.111	244.624	199.919	406.504	265.75	49.3155	161.857	91.7914	194.606	185.713	155.063	56.4338
PA14_RS02740	PA14_06840	NC_008463	593831	595669	+	1839	1387	1019	581	1714	1040	172	678	397	567	818	542	157	86.9795	53.0948	36.7148	81.5244	53.8037	8.71376	39.6687	23.0854	30.8274	43.7273	31.7071	8.75867
PA14_RS02745	PA14_06860	NC_008463	595676	595870	-	195	2437	1783	1671	2894	1968	460	1648	684	1606	2083	1296	1047	1441.26	876.145	995.838	1298.14	960.176	219.777	909.332	375.102	823.467	1050.11	715.006	550.848
PA14_RS02750	PA14_06870	NC_008463	595954	596637	-	684	1656	1542	1405	2710	1681	853	1184	565	1229	1257	853	928	279.207	216.017	238.708	346.555	233.815	116.186	186.25	88.3325	179.652	180.659	134.163	139.191
PA14_RS02755	PA14_06880	NC_008463	596990	597868	-	879	145	152	124	141	138	242	113	100	108	137	98	130	19.024	16.5697	16.3938	14.031	14.9366	25.6499	13.8321	12.1658	12.2849	15.3219	11.9943	15.1731
PA14_RS02760	PA14_06890	NC_008463	597970	598671	+	702	1266	1366	1890	2032	2074	1093	1187	1041	1626	1507	1980	1974	207.979	186.454	312.876	253.189	281.081	145.058	181.934	158.578	231.59	211.036	303.436	288.49
PA14_RS02765	PA14_06900	NC_008463	598668	598904	+	237	391	462	515	534	463	164	238	260	479	327	383	361	190.261	186.79	252.526	197.084	185.863	64.4695	108.051	117.315	202.08	135.638	173.856	156.271
PA14_RS02770	PA14_06920	NC_008463	598897	600078	+	1182	1333	1221	1142	1439	1234	483	714	805	1171	1035	1127	886	130.057	98.9823	112.278	106.488	99.3248	38.0705	64.9951	72.8293	99.0547	86.0804	102.576	76.9018
PA14_RS02775	PA14_06930	NC_008463	600078	600794	+	717	719	704	752	964	799	362	644	667	746	901	945	602	115.646	94.0833	121.884	117.602	106.02	47.038	96.6422	99.4797	104.029	123.534	141.792	86.1385
PA14_RS30050	PA14_06940	NC_008463	600869	601375	-	507	89	101	88	57	87	55	100	126	52	93	37	72	20.2444	19.0885	20.1707	9.83389	16.3257	10.1068	21.2223	26.5761	10.2549	18.0325	7.85114	14.5695
PA14_RS02785	PA14_06950	NC_008463	601418	602908	+	1491	491	604	456	579	517	535	420	396	492	468	370	426	37.9775	38.8167	35.5414	33.9672	32.9893	33.4299	30.309	28.4018	32.9931	30.8567	26.697	29.3124
PA14_RS30055		NC_008463	602941	603190	+	250	35	38	22	46	35	23	31	20	33	32	21	24	16.1455	14.5647	10.2266	16.0945	13.3195	8.5713	13.342	8.55496	13.198	12.5832	9.03688	9.84898
PA14_RS02790	PA14_06960	NC_008463	603247	604536	+	1290	445	248	184	462	288	464	629	198	289	715	186	363	39.7825	18.4213	16.5758	31.3264	21.2404	33.511	52.4639	16.4136	22.3998	54.4876	15.5118	28.8693
PA14_RS02795	PA14_06970	NC_008463	604554	605108	+	555	261	238	242	314	233	281	268	177	243	289	133	198	54.2338	41.0907	50.6721	49.4875	39.9414	47.1707	51.9567	34.1042	43.7773	51.1901	25.7809	36.6009
PA14_RS02800	PA14_06980	NC_008463	605219	606244	-	1026	841	942	935	1024	916	919	900	865	1109	936	797	820	94.5303	87.9757	105.904	87.2994	84.9392	83.4502	94.3833	90.1564	108.074	89.6829	83.5699	81.9948
PA14_RS02805	PA14_06990	NC_008463	606248	606856	-	609	1486	1584	1471	1798	1484	1839	1410	1420	1591	1416	1341	1536	281.4	249.228	280.7	258.244	231.834	281.335	249.116	249.344	261.209	228.574	236.892	258.758
PA14_RS02810	PA14_07000	NC_008463	606944	607453	-	510	440	452	437	510	424	611	304	293	378	298	263	330	99.4958	84.9234	99.5768	87.4699	79.0962	111.617	64.1362	61.4364	74.1066	57.4417	55.4785	66.3841
PA14_RS02815	PA14_07010	NC_008463	607682	608512	+	831	65	82	106	103	115	175	102	82	112	114	108	97	9.02058	9.45523	14.8235	10.8416	13.1661	19.6199	13.2068	10.5521	13.4757	13.4861	13.9818	11.9754
PA14_RS02820	PA14_07020	NC_008463	608582	608968	+	387	177	268	194	244	205	195	146	175	148	146	179	161	52.7454	66.3564	58.2556	55.149	50.3968	46.9443	40.5921	48.3565	38.2372	37.0871	49.7601	42.681
PA14_RS02825	PA14_07030	NC_008463	609082	609540	+	459	184	230	236	274	218	316	115	155	172	121	123	138	46.2304	48.0147	59.7511	52.2151	45.186	64.1407	26.9578	36.1116	37.4672	25.9152	28.8291	30.8451
PA14_RS02830	PA14_07040	NC_008463	609732	610151	-	420	2646	2163	2290	3066	2070	1729	2020	1225	2167	2132	1340	1442	726.546	493.476	633.626	638.53	468.901	383.535	517.49	311.9	515.876	499.022	343.237	352.238
PA14_RS02835	PA14_07050	NC_008463	610401	611369	+	969	206	163	215	206	170	150	255	214	371	354	240	292	24.5169	16.1184	25.7847	18.5953	16.6911	14.422	28.315	23.6166	38.2812	35.9138	26.6457	30.9157
PA14_RS02840	PA14_07060	NC_008463	611373	612116	-	744	338	347	244	488	280	321	208	127	178	239	142	142	52.3921	44.6906	38.1122	57.3727	35.8051	40.1968	30.0809	18.254	23.9212	31.5796	20.5331	19.581
PA14_RS02845	PA14_07070	NC_008463	612321	613625	+	1305	1899	1783	2297	2338	2053	449	2150	1270	2993	3082	2328	1700	167.817	130.918	204.549	156.709	149.671	32.0549	177.267	104.069	229.315	232.169	191.916	133.647
PA14_RS02850	PA14_07090	NC_008463	613682	614872	-	1191	959	1595	925	1273	1676	6139	1532	2226	1242	1309	1628	1704	92.8601	128.324	90.2562	93.4922	133.882	480.225	138.403	199.867	104.267	108.046	147.056	146.784
PA14_RS02855	PA14_07110	NC_008463	614888	615889	-	1002	191	436	236	283	475	3112	249	457	167	200	304	288	21.983	41.6944	27.371	24.7046	45.101	289.355	26.7382	48.7727	16.6642	19.622	32.6396	29.488
PA14_RS02860	PA14_07130	NC_008463	616135	618132	+	1998	1920	2420	1840	2725	2316	6529	1951	2075	2056	2050	1753	2418	110.823	116.059	107.021	119.297	110.282	304.446	105.066	111.058	102.888	100.865	94.3899	124.16
PA14_RS02865	PA14_07140	NC_008463	618132	619196	+	1065	516	647	608	682	665	1086	589	605	786	679	643	862	55.8756	58.2122	66.3439	56.0136	59.4063	95.0034	59.5067	60.7482	73.7919	62.676	64.9532	83.0382
PA14_RS02870	PA14_07150	NC_008463	619177	619974	-	798	107	117	73	121	111	120	92	77	62	70	62	61	15.4633	14.0489	10.6308	13.263	13.2337	14.01	12.4047	10.3185	7.76827	8.62336	8.35849	7.84236
PA14_RS02875	PA14_07170	NC_008463	620189	621250	+	1062	609	745	535	825	661	1260	493	484	395	497	446	571	66.1325	67.2188	58.5432	67.9498	59.2157	110.536	49.9485	48.7359	37.1885	46.0059	45.1803	55.1609
PA14_RS02880	PA14_07190	NC_008463	621256	622419	+	1164	1390	1679	1504	1913	1619	2126	1344	1300	1687	1527	1405	1463	137.716	138.216	150.156	143.754	132.329	170.165	124.236	119.431	144.91	128.964	129.856	128.947
PA14_RS02885	PA14_07200	NC_008463	622492	622692	+	201	643	555	719	647	461	439	964	484	898	1070	548	825	368.924	264.579	415.7	281.557	218.205	203.483	516.037	257.5	446.7	523.322	293.308	421.093
PA14_RS02890	PA14_07210	NC_008463	622852	623193	+	342	652	724	708	905	655	724	988	662	863	1091	639	809	219.859	202.848	240.577	231.463	182.211	197.229	310.836	206.995	252.302	313.603	201.008	242.685
PA14_RS02895	PA14_07230	NC_008463	623313	624377	+	1065	4675	4716	4246	5855	4496	5648	4270	3735	4276	3982	3187	4028	506.237	424.31	463.316	480.879	401.64	494.088	431.398	375.033	401.443	367.564	321.937	388.025
PA14_RS02900	PA14_07240	NC_008463	624443	624925	+	483	325	303	251	419	299	256	217	157	234	227	185	194	77.5994	60.1111	60.3912	75.8797	58.8958	49.3801	48.3407	34.7601	48.44	46.2019	41.2063	41.2073
PA14_RS30060	PA14_07250	NC_008463	624927	625583	-	657	25	58	66	36	43	70	55	69	31	74	61	63	4.38831	8.45906	11.6742	4.79287	6.22678	9.9264	9.00735	11.2308	4.71772	11.0726	9.98857	9.83774
PA14_RS02910	PA14_07260	NC_008463	625582	626349	+	768	283	317	245	358	264	430	294	238	254	265	225	228	42.4959	39.551	37.0725	40.7737	32.7042	52.1635	41.1895	33.1393	33.068	33.9208	31.5181	30.4575
PA14_RS02915	PA14_07280	NC_008463	626346	627524	-	1179	82	142	127	149	142	278	103	138	96	115	93	94	8.02089	11.5407	12.5181	11.0543	11.4587	21.968	9.3999	12.5168	8.14128	9.58883	8.4861	8.17964
PA14_RS02920	PA14_07290	NC_008463	627637	628125	+	489	286	376	284	479	323	511	280	246	278	397	280	279	67.4496	73.6781	67.4926	85.6811	62.8426	97.3579	61.6097	53.7965	56.8423	79.8111	61.6011	58.535
PA14_RS02925	PA14_07300	NC_008463	628151	629305	+	1155	659	754	637	1024	722	638	468	434	538	646	455	489	65.8	62.5531	64.0921	77.5491	59.4724	51.4633	43.5977	40.1824	46.5732	54.9834	42.3807	43.4357
PA14_RS02930	PA14_07310	NC_008463	629307	629981	-	675	171	193	138	232	165	243	116	97	129	127	88	99	29.2156	27.3976	23.7587	30.0637	23.2563	33.5399	18.4907	15.3672	19.1083	18.4962	14.0255	15.0471
PA14_RS02935	PA14_07330	NC_008463	630110	630463	-	354	2190	2577	1971	2840	2224	1129	2051	1109	1500	1900	937	924	713.449	697.542	647.039	701.736	597.712	297.132	623.394	335.009	423.666	527.633	284.758	267.787
PA14_RS02940	PA14_07340	NC_008463	630641	631552	-	912	117	145	92	0	0	0	85	79	69	0	0	0	14.7949	15.2346	11.723	0	0	0	10.0282	9.26318	7.56467	0	0	0
PA14_RS02945	PA14_07355	NC_008463	631670	632008	+	339	109	5543	56611	185	181	135	130	12552	68594	210	131	149	37.0808	1566.77	19406.5	47.7343	50.7971	37.1016	41.2614	3959.51	20231.2	60.8977	41.5729	45.0927
PA14_RS02950	PA14_07360	NC_008463	631998	632513	-	516	274	321	234	310	283	290	306	245	319	360	276	273	61.2383	59.6094	52.7003	52.5497	52.1791	52.3609	63.8075	50.7743	61.8125	68.5858	57.5438	54.2791
PA14_RS02955	PA14_07370	NC_008463	632701	632859	+	159	1033	1096	4728	1182	570	672	1942	1480	6919	2245	667	1420	749.248	660.5	3455.63	650.248	341.066	393.76	1314.17	995.388	4350.93	1388.04	451.303	916.244
PA14_RS02960	PA14_07380	NC_008463	632869	633327	-	459	240	269	249	332	263	196	300	210	275	323	233	239	60.3005	56.1563	63.0425	63.268	54.5134	39.7835	70.3248	48.9254	59.904	69.1785	54.6113	53.4202
PA14_RS02965	PA14_07400	NC_008463	633343	633813	-	471	165	186	153	197	177	148	199	140	143	187	124	123	40.4004	37.84	37.75	36.5851	35.753	29.2752	45.4603	31.7859	30.3564	39.0303	28.323	26.7919
PA14_RS02970	PA14_07410	NC_008463	633827	634174	-	348	105	113	99	119	109	88	107	73	87	116	74	73	34.7962	31.1142	33.06	29.9107	29.7994	23.5593	33.083	22.4322	24.9963	32.7688	22.8766	21.5211
PA14_RS02975	PA14_07420	NC_008463	634164	634778	-	615	223	221	170	273	210	179	206	203	219	275	193	191	41.8169	34.4331	32.1233	38.8281	32.4866	27.1167	36.0406	35.2979	35.6045	43.9581	33.7615	31.8624
PA14_RS02980	PA14_07430	NC_008463	634969	637740	-	2772	1598	2013	1545	2291	1737	926	1449	1269	1666	1324	1022	1232	66.4823	69.5841	64.7712	72.292	59.6165	31.1227	56.2439	48.9549	60.0921	46.9544	39.664	45.5971
PA14_RS30065		NC_008463	638115	638312	-	198	16	12	17	30	16	10	14	13	11	9	9	6	9.31917	5.80731	9.9777	13.253	7.68803	4.70537	7.60786	7.02112	5.55473	4.46847	4.89008	3.1089
PA14_RS02985	PA14_07440	NC_008463	638309	638644	-	336	102	96	80	113	122	86	100	103	84	98	82	84	35.0093	27.3773	27.6693	29.417	34.5446	23.8461	32.0229	32.7813	24.9963	28.6727	26.2551	25.6484
PA14_RS02990	PA14_07450	NC_008463	638737	639858	-	1122	730	824	678	992	825	624	716	767	809	780	675	711	75.033	70.371	70.2237	77.3352	69.9554	51.8144	68.6626	73.1022	72.0927	68.3413	64.7217	65.0125
PA14_RS30070	PA14_07460	NC_008463	640117	640253	-	137	139	212	150	193	208	153	152	193	82	135	113	92	117.008	148.277	127.238	123.224	144.445	104.047	119.378	150.648	59.8451	96.8712	88.7354	68.8949
PA14_RS02995	PA14_07470	NC_008463	640407	640483	-	77	98	138	86	154	165	205	63	161	79	92	100	75	146.777	171.731	129.794	174.94	203.87	248.04	88.0339	223.596	102.582	117.457	139.717	99.9288
PA14_RS03000	PA14_07480	NC_008463	640581	642266	-	1686	4776	5788	4025	6265	5120	5016	4088	4068	4080	4579	3973	3744	326.685	328.95	277.431	325.029	288.917	277.178	260.887	258.019	241.957	266.99	253.513	227.823
PA14_RS03005	PA14_07500	NC_008463	643347	647084	-	3738	348	427	411	504	466	246	368	484	335	348	381	376	10.7365	10.9458	12.7776	11.7937	11.8606	6.13133	10.5927	13.8463	8.96068	9.15211	10.9654	10.3197
PA14_RS03010	PA14_07520	NC_008463	647191	649044	-	1854	13426	16408	11806	19919	16725	48201	11789	13842	16466	17281	13741	31927	835.14	848.018	740.014	939.759	858.255	2422.17	684.175	798.394	888.002	916.306	797.348	1766.72
PA14_RS03015	PA14_07530	NC_008463	649124	651118	-	1995	1931	2723	1828	2786	2923	4859	2044	2855	1721	2220	1936	3009	111.625	130.787	106.483	122.151	139.395	226.915	110.24	153.035	86.2529	109.393	104.4	154.739
PA14_RS03020	PA14_07550	NC_008463	651201	651650	-	450	333	488	316	451	570	1063	187	807	219	188	295	196	85.3403	103.912	81.6059	87.6643	120.51	220.08	44.7125	191.774	48.6594	41.0702	70.5259	44.6852
PA14_RS03025	PA14_07560	NC_008463	651720	651935	-	216	1973	2486	2142	2960	2851	6829	1207	3339	1006	1185	1571	1122	1053.41	1102.83	1152.42	1198.66	1255.75	2945.52	601.248	1653.07	465.672	539.319	782.459	532.916
PA14_RS03030	PA14_07570	NC_008463	652136	653161	+	1026	304	475	335	390	449	704	276	467	288	333	375	231	34.1703	44.3614	37.9441	33.2488	41.6351	63.927	28.9442	48.674	28.066	31.9064	39.3209	23.0985
PA14_RS03035	PA14_07580	NC_008463	653240	653809	-	570	561	563	547	690	699	486	720	587	608	789	654	632	113.504	94.6439	111.522	105.885	116.671	79.4366	135.912	110.126	106.651	136.077	123.436	113.753
PA14_RS03040	PA14_07590	NC_008463	653893	654246	+	354	98	147	82	118	126	253	65	114	61	100	93	84	31.926	39.7899	26.9189	29.1566	33.8632	66.585	19.7565	34.4373	17.2291	27.7701	28.263	24.3442
PA14_RS03045	PA14_07600	NC_008463	654237	654779	+	543	252	363	239	316	304	406	132	219	184	158	208	209	53.5209	64.0569	51.1499	50.9033	53.264	69.6603	26.1562	43.1293	33.8808	28.6048	41.21	39.4881
PA14_RS03050	PA14_07620	NC_008463	654752	655984	-	1233	1020	1103	971	1294	1052	1279	1436	1242	1382	1709	1291	1479	95.4024	85.7179	91.5173	91.7973	81.1732	96.6421	125.312	107.718	112.068	136.257	112.642	123.062
PA14_RS03055	PA14_07630	NC_008463	656028	656534	-	507	36	63	56	61	55	39	42	52	19	39	35	21	8.18874	11.9067	12.8359	10.524	10.3208	7.16664	8.91336	10.9679	3.74698	7.56202	7.42676	4.24944
PA14_RS03060	PA14_07650	NC_008463	656629	658182	-	1554	1822	2361	2167	2161	2250	833	2166	3185	1953	1981	1958	1851	135.213	145.581	162.052	121.636	137.75	49.9405	149.971	219.173	125.657	125.318	135.55	122.201
PA14_RS03065	PA14_07660	NC_008463	658179	659450	-	1272	1811	2525	2080	2201	2356	796	2308	3183	1948	2078	2051	1908	164.193	190.21	190.03	151.353	176.217	58.3022	195.231	267.595	153.122	160.598	173.467	153.89
PA14_RS03070	PA14_07680	NC_008463	659551	661473	-	1923	9852	12550	11237	10943	11085	4806	13426	17946	12692	12703	12019	10916	590.837	625.351	679.075	497.755	548.424	232.843	751.22	997.967	659.912	649.394	672.401	582.377
PA14_RS03075	PA14_07690	NC_008463	661752	662084	-	333	707	878	740	1007	886	531	730	580	599	742	541	687	244.849	252.644	258.246	264.511	253.134	148.563	235.873	186.257	179.853	219.049	174.78	211.657
PA14_RS03080	PA14_07700	NC_008463	662128	662979	-	852	1510	1717	1735	2094	1915	1579	1652	1462	1843	1742	1492	1658	204.39	193.103	236.65	214.979	213.84	172.664	208.627	183.5	216.282	200.997	188.395	199.648
PA14_RS03085	PA14_07710	NC_008463	662979	663359	-	381	874	972	913	1166	1182	896	1023	760	911	1006	867	906	264.551	244.456	278.479	267.69	295.157	219.1	288.902	213.313	239.072	259.57	244.812	243.963
PA14_RS03090	PA14_07730	NC_008463	663396	664202	-	807	428	524	392	596	552	777	334	434	323	345	367	326	61.1635	62.2181	56.4494	64.5998	65.0767	89.7029	44.5321	57.5101	40.0188	42.0269	48.9251	41.4442
PA14_RS03095	PA14_07740	NC_008463	664318	665304	-	987	693	957	801	981	1052	478	599	544	685	599	559	570	80.9727	92.9082	94.311	86.9382	101.405	45.1201	65.2995	58.9399	69.3919	59.6611	60.9304	59.2486
PA14_RS03100	PA14_07760	NC_008463	665301	666593	-	1293	4119	5030	3938	5079	4807	3020	3556	2815	3423	3383	3532	3441	367.38	372.759	353.935	343.588	353.701	217.604	295.912	232.813	264.694	257.208	293.874	273.027
PA14_RS03105	PA14_07770	NC_008463	666574	669348	-	2775	11277	13450	10469	16936	13686	13286	10502	8840	8190	9873	9338	10603	468.655	464.428	438.419	533.834	469.217	446.057	407.201	340.657	295.091	349.758	362.018	392
PA14_RS03110	PA14_07780	NC_008463	669475	670491	+	1017	1218	1272	1369	1626	1725	1514	1526	1285	1757	1759	1807	1894	138.117	119.847	156.433	139.849	161.372	138.696	161.448	135.117	172.737	170.03	191.151	191.064
PA14_RS03115	PA14_07790	NC_008463	670488	671162	+	675	1044	1192	1113	1245	1109	726	812	881	1655	1196	1109	1255	178.369	169.212	191.619	161.333	156.31	100.206	129.435	139.573	245.149	174.184	176.753	190.748
PA14_RS03120	PA14_07800	NC_008463	671164	671922	+	759	698	817	818	855	817	564	553	555	1011	852	925	870	106.056	103.143	125.244	98.5333	102.41	69.2303	78.3941	78.195	133.182	110.352	131.111	117.597
PA14_RS03125	PA14_07810	NC_008463	671923	672984	-	1062	492	545	422	540	458	699	390	355	354	367	298	382	53.4273	49.1735	46.178	44.4762	41.03	61.3214	39.513	35.7464	33.3284	33.9721	30.1878	36.9028
PA14_RS03130	PA14_07820	NC_008463	673136	675529	+	2394	444	552	460	529	528	919	384	500	435	497	401	458	21.3885	22.094	22.3296	19.3281	20.9831	35.7644	17.2587	22.3344	18.1677	20.4086	18.0202	19.6273
PA14_RS03135	PA14_07840	NC_008463	675575	676207	+	633	430	483	500	516	446	617	397	422	590	538	468	508	78.3406	73.1144	91.7938	71.3025	67.0334	90.8114	67.4818	71.2913	93.1931	83.5526	79.5392	82.3342
PA14_RS03140	PA14_07850	NC_008463	676336	677370	+	1035	723	782	735	927	715	615	492	551	584	524	460	419	80.5601	72.3978	82.5266	78.3426	65.7243	55.3597	51.1475	56.9297	56.4167	49.7705	47.8142	41.533
PA14_RS03145	PA14_07860	NC_008463	677604	678713	+	1110	320	588	473	444	457	612	453	453	237	298	311	243	33.2468	50.7591	49.5205	34.988	39.17	51.3674	43.9112	43.6419	21.3482	26.3921	30.1423	22.4597
PA14_RS03150	PA14_07870	NC_008463	678769	679815	+	1047	912	1394	1091	1035	1044	1163	1009	1127	661	838	762	456	100.455	127.578	121.095	86.4674	94.8667	103.489	103.692	115.108	63.1234	78.6826	78.2974	44.6826
PA14_RS03155	PA14_07890	NC_008463	679930	681177	+	1248	217	391	272	334	372	268	323	302	203	233	270	142	20.0525	30.0207	25.328	23.4094	28.3588	20.0069	27.8476	25.8774	16.2636	18.3537	23.2749	11.6733
PA14_RS03160	PA14_07900	NC_008463	681283	682113	+	831	248	348	229	250	281	206	269	294	206	228	293	115	34.417	40.1271	32.0244	26.3146	32.1711	23.0954	34.8298	37.8333	24.7857	26.9721	37.932	14.1977
PA14_RS03165	PA14_07910	NC_008463	682237	682911	+	675	438	528	413	548	442	1013	300	356	318	326	275	283	74.8329	74.9531	71.1039	71.0126	62.2987	139.819	47.8209	56.3994	47.1041	47.4783	43.8296	43.0133
PA14_RS03170	PA14_07930	NC_008463	682911	683729	+	819	816	1016	915	1288	1114	1269	666	695	593	686	539	611	114.902	118.869	129.833	137.559	129.408	144.357	87.4964	90.7463	72.3946	82.342	70.8017	76.538
PA14_RS03175	PA14_07940	NC_008463	683802	685280	+	1479	1205	1472	1413	1721	1443	2398	832	1268	1458	1022	984	1176	93.9596	95.3672	111.025	101.782	92.8236	151.057	60.5278	91.6809	98.5655	67.9304	71.5758	81.5754
PA14_RS03180	PA14_07950	NC_008463	685467	685781	-	315	491	565	439	580	582	469	664	968	482	725	515	506	179.76	171.869	161.957	161.056	175.781	138.714	226.808	328.619	152.993	226.261	175.888	164.801
PA14_RS03185	PA14_07960	NC_008463	685881	686651	-	771	1184	1395	1231	1467	1351	1805	1277	1854	1495	1456	1357	1472	177.1	173.372	185.546	166.431	166.71	218.113	178.212	257.148	193.875	185.647	189.35	195.872
PA14_RS03190	PA14_07970	NC_008463	687109	687309	+	201	64	84	34	54	75	40	58	199	45	76	47	34	36.7203	40.0445	19.6576	23.4994	35.4998	18.5406	31.0479	105.873	22.3847	37.1705	25.156	17.3541
PA14_RS03195	PA14_07980	NC_008463	687357	687716	+	360	266	286	113	323	284	205	200	659	114	225	144	106	85.2121	76.1242	36.4773	78.4799	75.0544	53.0531	59.7761	195.754	31.662	61.4414	43.0327	30.2081
PA14_RS03200		NC_008463	688080	688529	+	450	203	167	119	207	171	74	172	114	162	226	102	104	52.0242	35.5601	30.7313	40.2362	36.153	15.3207	41.1259	27.0907	35.9947	49.3716	24.3852	23.7105
PA14_RS03205	PA14_08000	NC_008463	688551	689066	+	516	532	513	398	584	460	295	459	306	621	758	444	462	118.901	95.2636	89.6355	98.9969	84.8141	53.2637	95.7112	63.4161	120.331	144.411	92.5704	91.857
PA14_RS03210	PA14_08010	NC_008463	689063	689620	+	558	422	427	293	488	391	237	366	252	287	427	221	231	87.2169	73.3251	61.0211	76.497	66.6657	39.5707	70.5743	48.2941	51.4261	75.2272	42.6086	42.4715
PA14_RS03215	PA14_08020	NC_008463	689773	690099	+	327	186	185	125	227	205	97	141	95	81	174	79	72	65.5975	54.2105	44.4231	60.7207	59.6439	27.6365	46.395	31.0673	24.767	52.3098	25.9907	22.5894
PA14_RS03220	PA14_08030	NC_008463	690096	690983	+	888	505	519	326	688	482	206	423	287	296	512	229	228	65.5844	56.0033	42.663	67.7695	51.641	21.6129	51.254	34.5618	33.3284	56.6811	27.7435	26.3416
PA14_RS03225	PA14_08040	NC_008463	690976	691509	+	534	312	312	182	385	274	114	245	151	166	273	140	120	67.3807	55.9851	39.6075	63.0635	48.8168	19.8894	49.3656	30.2387	31.0815	50.2577	28.205	23.0547
PA14_RS03230	PA14_08050	NC_008463	691511	693586	+	2076	1483	1675	1080	2125	1631	811	1195	890	921	1399	726	738	82.3827	77.312	60.4565	89.5345	74.7458	36.3959	61.9356	45.8449	44.3576	66.2478	37.6226	36.4711
PA14_RS03235	PA14_08060	NC_008463	693583	694041	+	459	505	683	272	689	449	283	406	252	240	457	238	198	126.882	142.583	68.8657	131.3	93.0666	57.4424	95.1729	58.7105	52.2798	97.878	55.7832	44.256
PA14_RS03240	PA14_08070	NC_008463	694084	695244	+	1161	1691	1768	967	2136	1659	871	1359	921	883	1452	743	693	167.971	145.918	96.7924	160.927	135.948	69.8948	125.947	84.8312	76.0438	122.946	68.8487	61.238
PA14_RS03245	PA14_08090	NC_008463	695257	695760	+	504	813	908	607	1117	841	362	721	522	487	731	362	344	186.03	172.629	139.96	193.857	158.754	66.9171	153.923	110.756	96.6126	142.583	77.2711	70.0242
PA14_RS03250	PA14_08100	NC_008463	695775	696119	+	345	552	586	387	742	539	213	407	317	466	530	279	271	184.52	162.756	130.358	188.124	148.638	57.5201	126.933	98.258	135.052	151.021	87.001	80.588
PA14_RS03255	PA14_08120	NC_008463	696289	698526	+	2238	1549	1697	925	2084	1397	580	1084	717	908	1294	618	506	79.8204	72.6576	48.0318	81.451	59.3877	24.145	52.1158	34.26	40.5659	56.8402	29.7076	23.1959
PA14_RS03260	PA14_08130	NC_008463	698536	699408	+	873	566	566	345	761	522	221	500	353	393	535	315	269	74.7695	62.1243	45.9253	76.2481	56.8874	23.5851	61.6248	43.2403	45.0105	60.245	38.8182	31.6124
PA14_RS03265	PA14_08140	NC_008463	699383	699589	+	207	118	120	72	157	114	46	106	77	75	107	52	61	65.7406	55.5482	40.4212	66.3419	52.3956	20.7036	55.098	39.7785	36.2265	50.8153	27.0254	30.2329
PA14_RS03270	PA14_08150	NC_008463	699647	700636	+	990	473	442	267	596	443	157	350	221	245	368	164	121	55.0996	42.7805	31.3417	52.6586	42.5725	14.7749	38.0393	23.8718	24.7438	36.5421	17.8216	12.5392
PA14_RS03275	PA14_08160	NC_008463	700669	701298	+	630	180	146	88	178	143	35	129	77	75	142	63	43	32.9499	22.2061	16.2326	24.7137	21.5951	5.17591	22.0318	13.0701	11.903	22.1579	10.7582	7.00242
PA14_RS03280	PA14_08180	NC_008463	701295	701657	+	363	65	68	37	83	64	18	64	33	48	80	41	17	20.6504	17.9499	11.8452	20	16.7739	4.61982	18.9703	9.72154	13.2212	21.6653	12.1511	4.80466
PA14_RS30075	PA14_08190	NC_008463	701654	701911	+	258	76	88	40	91	83	26	67	50	58	79	36	26	33.9716	32.683	18.0172	30.8518	30.6068	9.38886	27.9418	20.7242	22.4773	30.1015	15.0114	10.3389
PA14_RS03285	PA14_08200	NC_008463	701926	702213	+	288	519	655	342	701	658	265	739	424	291	681	367	249	207.825	217.925	138	212.904	217.367	85.726	276.091	157.435	101.027	232.453	137.092	88.7007
PA14_RS03290	PA14_08210	NC_008463	702227	702721	+	495	1533	1452	1051	1641	1349	729	1469	1041	1180	1665	843	840	357.157	281.074	246.743	289.976	259.279	137.209	319.313	224.892	238.348	330.667	183.215	174.098
PA14_RS03295	PA14_08220	NC_008463	702733	703080	+	348	723	731	476	782	634	303	553	378	571	630	355	347	239.597	201.278	158.955	196.556	173.329	81.119	170.98	116.156	164.056	177.968	109.746	102.299
PA14_RS03300	PA14_08230	NC_008463	703110	703364	+	255	491	570	238	556	499	216	428	282	251	400	230	220	222.057	214.187	108.464	190.719	186.175	78.9174	180.594	118.26	98.4168	154.206	97.0346	88.5121
PA14_RS03305	PA14_08240	NC_008463	703411	705246	+	1836	1230	1195	635	1564	1154	386	979	663	600	1113	498	447	77.26	62.3669	40.1928	74.5114	59.7989	19.5873	57.3733	38.6161	32.6749	59.5942	29.1807	24.9778
PA14_RS03310	PA14_08250	NC_008463	705239	705580	+	342	165	205	101	261	210	72	184	113	92	208	84	93	55.6391	57.4364	34.3196	66.7533	58.4189	19.614	57.8884	35.333	26.8966	59.7886	26.4236	27.8982
PA14_RS03315	PA14_08260	NC_008463	705588	706283	+	696	220	217	109	300	200	81	219	119	139	212	99	107	36.4532	29.8751	18.1997	37.7025	27.3389	10.8426	33.8559	18.2838	19.9683	29.9439	15.3026	15.7723
PA14_RS03320	PA14_08270	NC_008463	706286	707056	+	771	430	437	256	522	470	158	440	258	293	436	204	176	64.3186	54.3108	38.5862	59.2209	57.9968	19.0925	61.4042	35.7844	37.997	55.5922	28.4652	23.4195
PA14_RS03325	PA14_08280	NC_008463	707111	707713	+	603	386	373	215	470	399	124	270	213	210	348	150	129	73.8231	59.2722	41.4351	68.1772	62.9529	19.1586	48.1777	37.7738	34.8207	56.734	26.7617	21.9479
PA14_RS03330	PA14_08300	NC_008463	707772	711431	+	3660	1397	1438	926	1748	1496	539	1311	920	963	1412	730	672	44.0187	37.6476	29.402	41.7752	38.8876	13.7204	38.5409	26.8803	26.3076	37.9258	21.4576	18.8368
PA14_RS03335	PA14_08310	NC_008463	712461	713513	+	1053	776	894	527	871	737	522	593	468	432	730	465	425	84.9876	81.352	58.1606	72.3516	66.5885	46.185	60.5935	47.5276	41.0195	68.1516	47.5077	41.4077
PA14_RS03340	PA14_08320	NC_008463	713513	713815	+	303	258	365	191	339	272	209	222	172	192	254	173	170	98.1973	115.428	73.2551	97.8624	85.4056	64.2633	78.8334	60.7035	63.3569	82.4086	61.4246	57.5607
PA14_RS03345	PA14_08330	NC_008463	713812	714042	+	231	1086	1175	843	1115	930	742	812	598	773	959	572	634	542.176	487.4	424.094	422.203	383.029	299.262	378.22	276.833	334.582	408.12	266.393	281.577
PA14_RS03350	PA14_08340	NC_008463	714461	715066	+	606	673	779	751	1006	810	1495	598	847	947	654	668	851	128.075	123.175	144.017	145.206	127.166	229.841	106.177	149.465	156.247	106.093	118.589	144.071
PA14_RS03355	PA14_08350	NC_008463	715068	716117	+	1050	1196	1425	1304	1600	1434	2310	1041	1381	1681	1292	1226	1314	131.36	130.042	144.323	133.287	129.933	204.966	106.675	140.648	160.071	120.964	125.615	128.388
PA14_RS03360	PA14_08360	NC_008463	716114	716950	+	837	1076	1171	1288	1353	1175	1856	856	1117	1458	960	905	1171	148.255	134.057	178.829	141.394	133.559	206.591	110.039	142.71	174.168	112.753	116.322	143.533
PA14_RS03365	PA14_08370	NC_008463	717012	717656	-	645	4551	4525	4273	6104	4709	4404	3744	3381	3959	3820	3135	3614	813.71	672.23	769.875	827.777	694.591	636.131	624.563	560.549	613.707	582.217	522.898	574.842
PA14_RS03370	PA14_08380	NC_008463	717928	718350	+	423	460	584	521	648	504	1048	288	366	396	435	306	331	125.412	132.291	143.134	133.996	113.358	230.823	73.2575	92.527	93.6031	101.095	77.8252	80.2801
PA14_RS03375	PA14_08390	NC_008463	718670	719464	+	795	492	774	408	699	919	818	512	1048	272	443	513	348	71.3708	93.2896	59.6403	76.9075	109.979	95.8617	69.2951	140.969	34.2088	54.7795	69.4208	44.9089
PA14_RS03380	PA14_08400	NC_008463	719519	720166	-	648	2375	2424	2574	2946	2535	3441	3233	2531	3381	3427	2552	3269	422.679	358.44	461.616	397.664	372.189	494.731	536.822	417.681	521.682	519.901	423.687	517.559
PA14_RS03385	PA14_08420	NC_008463	720266	720604	-	339	557	701	539	582	571	385	456	565	435	480	430	485	189.486	198.142	184.772	150.17	160.249	105.808	144.732	178.228	128.3	139.195	136.461	146.778
PA14_RS03390	PA14_08430	NC_008463	720683	722164	+	1482	998	1075	961	1159	993	1150	980	879	1135	1157	856	917	77.6613	69.5056	75.3567	68.4059	63.7472	72.2951	71.1505	63.4262	76.5743	76.7479	62.1391	63.4806
PA14_RS03395	PA14_08440	NC_008463	722204	723004	-	801	653	731	653	872	652	666	469	407	447	430	386	420	94.0163	87.4468	94.7387	95.2232	77.4418	77.4642	63	54.3363	55.797	52.7737	51.8434	53.7944
PA14_RS03400	PA14_08450	NC_008463	723065	724147	-	1083	1497	1829	1604	2065	1676	1450	1069	824	953	893	752	805	159.41	161.825	172.117	166.782	147.233	124.738	106.206	81.363	87.9832	81.0596	74.7013	76.2584
PA14_RS03405	PA14_08460	NC_008463	724269	725237	-	969	1332	1469	1174	1536	1373	1604	1298	1205	1317	1335	1061	1249	158.527	145.264	140.796	138.652	134.805	154.22	144.129	132.982	135.893	135.437	117.796	132.239
PA14_RS03410	PA14_08470	NC_008463	725254	725676	-	423	404	436	317	469	436	516	339	279	310	335	263	333	110.145	98.7655	87.0895	96.982	98.0633	113.65	86.2302	70.5329	73.2752	77.8549	66.889	80.7651
PA14_RS03415	PA14_08480	NC_008463	725967	727001	+	1035	510	638	474	635	551	1437	401	468	574	577	490	567	56.8267	59.0663	53.2212	53.6651	50.6491	129.353	41.6873	48.3541	55.4507	54.8046	50.9325	56.2034
PA14_RS03420	PA14_08490	NC_008463	727001	727720	+	720	491	649	554	810	621	982	532	513	515	600	537	609	78.645	86.3717	89.4178	98.4036	82.0577	127.069	79.5022	76.1926	71.5172	81.9219	80.2381	86.777
PA14_RS03425	PA14_08500	NC_008463	727721	728143	+	423	491	561	555	642	522	652	407	438	488	491	432	480	133.864	127.081	152.475	132.756	117.406	143.604	103.527	110.729	115.349	114.11	109.871	116.418
PA14_RS03430	PA14_08510	NC_008463	728221	728571	+	351	1525	2189	1589	2260	2659	8845	1669	2633	1630	2092	2400	3118	501.055	597.583	526.094	563.196	720.728	2347.74	511.622	802.18	464.319	585.917	735.602	911.358
PA14_RS03435	PA14_08520	NC_008463	728625	729716	-	1092	884	1133	825	1346	1211	916	559	696	571	599	629	693	93.3581	99.4183	87.7967	107.815	105.507	78.1505	55.0794	68.1576	52.2816	53.9244	61.9679	65.1074
PA14_RS03440	PA14_08540	NC_008463	729719	731062	-	1344	2438	3368	2299	4183	3188	3285	2020	2144	1568	1796	1705	1726	209.198	240.122	198.786	272.237	225.673	227.717	161.716	170.59	116.649	131.368	136.478	131.753
PA14_RS03445	PA14_08560	NC_008463	731347	732546	+	1200	1229	1617	1751	1861	1602	3203	966	1621	1232	1079	928	979	118.112	129.118	169.571	135.651	127.011	248.677	86.6155	144.454	102.651	88.3938	83.1966	83.6992
PA14_RS03450	PA14_08570	NC_008463	733086	734629	+	1544	1670	2162	2636	2380	2423	9868	6290	6376	36440	5210	6608	29443	124.736	134.174	198.402	134.831	149.302	595.444	438.332	441.6	2359.75	331.72	460.428	1956.39
PA14_RS03455	PA14_08580	NC_008463	734686	734762	+	77	472	1368	567	949	1352	2185	324	1341	369	599	1425	401	706.925	1702.37	855.735	1078.04	1670.5	2643.75	452.746	1862.37	479.15	764.746	1990.96	534.286
PA14_RS03460	PA14_08590	NC_008463	734791	734866	+	76	62	136	74	91	122	327	62	158	103	100	167	45	94.0807	171.469	113.153	104.734	152.724	400.86	87.7765	222.316	135.506	129.35	236.397	60.7462
PA14_RS03465	PA14_08600	NC_008463	735086	737997	+	2912	40385	39153	54621	36786	35666	44727	103907	69931	181683	65581	65125	125230	1599.38	1288.35	2179.79	1104.97	1165.26	1430.99	3839.31	2568.07	6238.19	2213.95	2406	4412.02
PA14_RS03470	PA14_08610	NC_008463	738128	738243	+	116	2	3	10	3	5	5	2	5	45	3	4	19	1.98836	2.47812	10.0182	2.26215	4.10083	4.01579	1.85512	4.60935	38.7873	2.5424	3.70972	16.8041
PA14_RS03475	PA14_08620	NC_008463	738405	739343	+	939	414	667	461	543	544	934	417	819	399	432	444	384	50.846	68.0643	57.0535	50.5816	55.118	92.6703	47.7827	93.2709	42.4857	45.2272	50.8694	41.9552
PA14_RS03480	PA14_08630	NC_008463	739340	740086	+	747	266	361	309	388	352	681	244	586	316	304	294	345	41.0661	46.3069	48.0712	45.4328	44.8314	84.9348	35.1455	83.889	42.2963	40.0069	42.3415	47.3826
PA14_RS03485	PA14_08640	NC_008463	740095	740799	+	705	553	695	547	648	587	1281	430	1095	496	526	487	665	90.4604	94.4615	90.1665	80.3979	79.2153	169.285	65.6265	166.094	70.3442	73.3463	74.3154	96.7726
PA14_RS03490	PA14_08650	NC_008463	740947	741031	+	85	455	1103	594	1013	1254	1209	502	1339	462	651	942	374	617.326	1243.41	812.109	1042.44	1403.59	1325.15	635.455	1684.57	543.449	752.911	1192.26	451.412
PA14_RS03495	PA14_08660	NC_008463	741058	741131	+	74	562	1183	714	910	1322	1193	461	1463	725	618	1016	391	875.844	1531.84	1121.28	1075.64	1699.65	1501.99	670.3	2114.17	979.584	820.991	1477.07	542.082
PA14_RS03500	PA14_08670	NC_008463	741151	741226	+	76	313	646	431	591	882	659	311	988	258	347	573	182	474.956	814.476	659.038	680.194	1104.12	807.85	440.298	1390.18	339.423	448.846	811.111	245.685
PA14_RS03505	PA14_08680	NC_008463	741311	742504	+	1194	42697	49169	35995	57954	51312	59830	46210	49222	47570	46194	42789	44030	4123.97	3945.9	3503.36	4245.59	4088.6	4668.46	4164.2	4408.42	3983.5	3803.32	3855.38	3783.24
PA14_RS03510	PA14_08690	NC_008463	742560	742635	+	76	672	1071	833	1066	1186	1349	656	1097	735	659	733	576	1019.71	1350.32	1273.73	1226.88	1484.67	1653.7	928.732	1543.55	966.962	852.419	1037.6	777.551
PA14_RS03515	PA14_08695	NC_008463	742681	743049	+	369	1406	2644	1696	2367	2649	3625	1238	2906	1286	1279	1693	1602	439.421	686.585	534.129	561.087	682.992	915.252	360.989	842.165	348.458	340.742	493.594	445.406
PA14_RS03520	PA14_08710	NC_008463	743059	743592	+	534	4156	6531	4576	6422	6399	10870	3266	7546	3479	3591	4685	4751	897.546	1171.92	995.845	1051.93	1140.07	1896.48	658.074	1511.14	651.401	661.082	943.86	912.775
PA14_RS03525	PA14_08720	NC_008463	743709	744140	+	432	10334	13381	10163	16743	16122	28044	14689	18385	14249	15106	16563	17819	2758.72	2968	2733.92	3390.07	3550.55	6048.05	3658.55	4551.01	3297.89	3437.54	4124.72	4231.75
PA14_RS03530	PA14_08730	NC_008463	744140	744835	+	696	19795	24147	19703	30257	28507	45020	30980	35563	40217	33151	37758	39175	3279.96	3324.4	3289.8	3802.55	3896.75	6026.36	4789.3	5464.08	5777.45	4682.4	5836.32	5774.57
PA14_RS03535	PA14_08740	NC_008463	745034	745534	+	501	16246	20891	12447	25325	23360	21300	20511	25830	17643	21645	21666	20424	3739.65	3995.59	2887.18	4421.51	4436.04	3960.96	4405.03	5513.34	3521.03	4247.19	4652.43	4182.38
PA14_RS03540	PA14_08750	NC_008463	745613	745981	+	369	47354	50586	34831	69237	61230	56295	50727	56393	50995	60453	57804	55140	14799.7	13136	10969.5	16412.3	15786.9	14213.5	14791.5	16342.8	13817.7	16105.5	16852.7	15330.6
PA14_RS03545	PA14_08760	NC_008463	746203	750276	+	4074	48659	62218	45907	76002	65064	42282	60436	59700	61234	60297	63608	53353	1377.41	1463.37	1309.5	1631.78	1519.43	966.927	1596.15	1567.04	1502.82	1454.98	1679.69	1343.56
PA14_RS03550	PA14_08780	NC_008463	750342	754541	+	4200	126713	137445	114473	193348	152539	61718	158873	119433	154487	165138	138504	109252	3479.32	3135.73	3167.38	4026.7	3455.35	1369.06	4070.06	3040.91	3677.72	3865.26	3547.74	2668.7
PA14_RS03555	PA14_08790	NC_008463	754693	755064	+	372	9996	11582	7604	15889	11521	15886	8604	11182	7727	9178	8418	8465	3098.89	2983.32	2375.45	3736.05	2946.51	3978.6	2488.61	3214.43	2076.84	2425.42	2434.47	2334.55
PA14_RS03560	PA14_08810	NC_008463	755164	755634	+	471	14595	16290	13618	20697	16485	26961	14357	16155	18788	16763	14291	16271	3573.6	3314.05	3360	3843.66	3329.88	5333.03	3279.77	3667.87	3988.37	3498.74	3264.23	3544.16
PA14_RS03565	PA14_08820	NC_008463	755665	757785	+	2121	50674	59988	46146	77326	67764	75925	56759	63214	59120	55981	59116	61373	2755.29	2710.09	2528.37	3188.92	3039.61	3335.06	2879.35	3187.14	2786.95	2594.67	2998.5	2968.63
PA14_RS03570	PA14_08830	NC_008463	757816	759009	+	1194	58598	63577	48544	79643	68164	64027	65449	61523	65637	64804	57880	60737	5659.8	5102.17	4724.74	5834.48	5431.39	4995.95	5897.92	5510.12	5496.42	5335.55	5215.11	5218.78
PA14_RS03575	PA14_08840	NC_008463	759165	759476	+	312	2201	3015	2094	4006	3547	11137	2717	5914	2749	3009	3540	3825	813.557	925.959	779.954	1123.09	1081.6	3325.62	936.99	2027	880.959	948.089	1220.64	1257.76
PA14_RS03580	PA14_08850	NC_008463	759559	760194	+	636	6404	8621	6535	10553	9551	32986	7646	15076	9556	8701	10386	12110	1161.23	1298.85	1194.09	1451.37	1428.74	4832.05	1293.53	2534.88	1502.29	1344.91	1756.83	1953.47
PA14_RS03585	PA14_08860	NC_008463	760208	760810	+	603	6049	8226	6018	9470	8873	17938	7000	10546	8412	7458	8053	9144	1156.88	1307.17	1159.8	1373.7	1399.95	2771.51	1249.05	1870.24	1394.82	1215.87	1436.74	1555.75
PA14_RS03590	PA14_08870	NC_008463	760807	761106	+	300	4470	5764	3917	7668	6666	11520	5896	7958	5379	5762	6450	8041	1718.34	1841.03	1517.33	2235.73	2114	3577.59	2114.64	2836.68	1792.73	1888.14	2313.01	2749.85
PA14_RS03595	PA14_08880	NC_008463	761118	761939	+	822	10818	13836	9971	17426	15169	21200	14593	15911	14840	15032	14132	16173	1517.74	1612.86	1409.66	1854.32	1755.68	2402.83	1910.17	2069.92	1805.08	1797.74	1849.57	2018.55
PA14_RS03600	PA14_08890	NC_008463	761956	762231	+	276	6918	8500	7528	11112	9944	11286	10196	10324	12587	11039	10364	11074	2890.64	2951	3169.69	3521.61	3427.77	3809.69	3974.85	4000.06	4559.83	3931.9	4039.78	4116.38
PA14_RS03605	PA14_08900	NC_008463	762244	762576	+	333	7360	9039	7465	11286	10720	10165	10807	11236	9834	10502	10237	10543	2548.92	2600.97	2605.15	2964.52	3062.74	2843.95	3491.89	3608.24	2952.71	3100.34	3307.25	3248.18
PA14_RS03610	PA14_08910	NC_008463	762589	763275	+	687	16731	19506	14697	25367	21655	21428	20561	19913	21115	20984	21123	20591	2808.58	2720.64	2486.1	3229.77	2998.9	2905.92	3220.23	3099.62	3073.05	3002.71	3307.79	3074.97
PA14_RS03615	PA14_08920	NC_008463	763287	763700	+	414	15107	17450	13801	21667	19347	14219	18871	16846	23198	20995	19241	16714	4208.24	4038.82	3873.98	4577.8	4446.04	3199.84	4904.5	4351.35	5602.55	4985.36	4999.96	4141.9
PA14_RS03620	PA14_08930	NC_008463	763700	763891	+	192	5142	6351	4193	8093	6872	4288	5932	5163	6146	6144	5773	5050	3088.54	3169.57	2537.88	3686.95	3405.2	2080.72	3324.3	2875.6	3200.57	3145.8	3234.74	2698.42
PA14_RS03625	PA14_08940	NC_008463	763894	764160	+	267	8870	10264	7447	14011	11842	6700	10654	8827	10422	11282	10230	8862	3831.2	3683.53	3241.28	4590.04	4219.63	2337.88	4293.4	3535.33	3902.79	4153.9	4121.96	3405.18
PA14_RS03630	PA14_08950	NC_008463	764184	764552	+	369	17819	19995	14281	25961	21617	12717	20577	16547	19722	21407	19138	16576	5569.03	5192.23	4497.58	6153.95	5573.52	3210.83	6000.06	4795.36	5343.92	5703.1	5579.68	4608.65
PA14_RS03635	PA14_08960	NC_008463	764565	764879	+	315	23706	24993	18666	32351	25730	14408	26024	21773	29563	29945	24781	21222	8679.01	7602.69	6886.33	8983.3	7771.22	4261.4	8889.22	7391.55	9383.69	9345.34	8463.45	6911.87
PA14_RS03640	PA14_08970	NC_008463	764899	765438	+	540	40268	40810	33567	52033	42254	25605	43099	38602	51773	50774	42541	36782	8599.8	7241.56	7223.8	8428.37	7444.48	4417.64	8587.63	7644.41	9586.17	9243.34	8475.26	6988.14
PA14_RS03645	PA14_08980	NC_008463	765452	765757	+	306	35677	38516	28539	51471	41823	21859	42045	31462	47035	49664	39867	33142	13445.9	12060.9	10838.4	14713	13003.3	6655.3	14784	10994.9	15368.6	15955.2	14016.2	11111.6
PA14_RS03650	PA14_08990	NC_008463	765947	766339	+	393	5411	6870	4435	8374	7583	12057	5878	10792	6440	6348	6261	5613	1587.84	1675.03	1311.44	1863.8	1835.73	2858.29	1609.3	2936.55	1638.43	1587.91	1713.92	1465.29
PA14_RS03655	PA14_09000	NC_008463	766351	766884	+	534	9163	11076	7384	13775	11182	16634	9357	13356	9904	9847	9838	9694	1978.88	1987.47	1606.93	2256.36	1992.23	2902.11	1885.36	2674.63	1854.41	1812.78	1982	1862.44
PA14_RS03660	PA14_09010	NC_008463	766895	767245	+	351	6382	7766	5327	9830	8040	12217	7594	9444	6812	7204	7287	8361	2096.87	2120.07	1763.69	2449.66	2179.26	3242.77	2327.9	2877.24	1940.45	2017.66	2233.47	2443.83
PA14_RS03665	PA14_09020	NC_008463	767249	767749	+	501	10285	12455	8667	15027	13414	20339	12862	14945	12819	12432	13234	15665	2367.49	2382.13	2010.38	2623.57	2547.3	3782.26	2762.3	3189.97	2558.3	2439.41	2841.79	3207.84
PA14_RS03670	PA14_09030	NC_008463	767752	767928	+	177	3560	4566	2984	5349	4850	6712	4733	5420	3684	4508	4666	5718	2319.52	2471.85	1959.17	2643.37	2606.93	3532.95	2877.15	3274.57	2081.05	2503.76	2836.03	3314.29
PA14_RS03675	PA14_09040	NC_008463	767932	768366	+	435	8437	10499	7956	11760	11367	13410	10853	11466	12473	11296	12056	12920	2236.77	2312.69	2125.46	2364.7	2486.09	2872.09	2684.48	2818.71	2866.93	2552.8	2981.63	3047.15
PA14_RS03680	PA14_09050	NC_008463	768367	769695	+	1329	25112	30334	20789	36124	33243	33596	29779	34721	35409	34059	37514	37125	2179.11	2187.08	1817.84	2377.55	2379.77	2355.17	2410.93	2793.8	2663.94	2519.35	3036.74	2865.9
PA14_RS03685	PA14_09070	NC_008463	769724	769840	+	117	6553	7700	4601	9496	8238	7071	6546	8776	6045	8120	9254	7382	6459.17	6306.15	4569.97	7099.27	6698.79	5630.59	6019.91	8021.19	5165.9	6822.63	8509.08	6473.04
PA14_RS03690	PA14_09080	NC_008463	769971	770327	+	357	8213	9673	7379	13058	11208	12919	10335	11473	9539	10437	10807	10446	2653.11	2596.28	2402.02	3199.39	2986.9	3371.47	3114.89	3436.66	2671.59	2874.01	3256.69	3001.94
PA14_RS03695	PA14_09090	NC_008463	770346	770735	+	390	7712	8944	7565	12159	10547	10344	10134	9661	8904	9273	9310	9212	2280.47	2197.49	2254.19	2727.04	2572.91	2471.06	2795.87	2649.02	2282.74	2337.42	2568.17	2423.31
PA14_RS03700	PA14_09100	NC_008463	770752	771372	+	621	15951	18768	14435	25470	20595	19312	20548	18820	20802	20534	20601	19674	2962.23	2895.91	2701.3	3587.53	3155.23	2897.31	3560.23	3240.83	3349.26	3250.6	3568.91	3250.28
PA14_RS03705	PA14_09115	NC_008463	771395	772396	+	1002	21833	25299	20195	32471	26822	24604	25534	26392	31207	27809	26433	25879	2512.86	2419.33	2342.19	2834.57	2546.73	2287.69	2741.9	2816.65	3114.01	2728.34	2838.04	2649.72
PA14_RS03710	PA14_09130	NC_008463	772440	772829	+	390	10053	11216	8572	12662	11769	11703	10314	12117	13564	12184	11457	12096	2972.72	2755.7	2554.26	2839.86	2871.01	2795.71	2845.53	3322.45	3477.43	3071.19	3160.42	3181.98
PA14_RS03715	PA14_09150	NC_008463	773110	774558	+	1449	13223	12658	11431	18139	13574	6003	17150	10646	15172	16786	12266	11778	1052.41	837.059	916.775	1094.97	891.25	385.975	1273.49	785.681	1046.91	1138.83	910.696	833.918
PA14_RS03720	PA14_09160	NC_008463	774689	775153	+	465	3576	3303	2673	4088	2980	1425	2020	1128	2398	2606	1591	1542	886.884	680.636	668.025	768.983	609.71	285.51	467.41	259.408	515.622	550.938	368.092	340.213
PA14_RS03725	PA14_09180	NC_008463	775225	778062	-	2838	1697	2137	1496	2493	2085	3328	1783	1614	1741	1784	1787	2037	68.9591	72.1525	61.2585	76.8367	69.8962	109.252	67.5988	60.8162	61.3369	61.7965	67.7409	73.6374
PA14_RS03730	PA14_09195	NC_008463	778276	779664	+	1389	804	1046	819	1157	1112	1418	796	873	577	774	630	807	66.7538	72.1587	68.5218	72.8601	76.1663	95.1115	61.661	67.2109	41.5345	54.7798	48.7952	59.6062
PA14_RS03735	PA14_09200	NC_008463	779681	780178	+	498	4780	5024	4166	5731	4972	6320	3758	3831	3774	3880	3751	4338	1106.93	966.673	972.158	1006.61	949.865	1182.35	811.946	822.642	757.719	765.921	810.32	893.676
PA14_RS03740	PA14_09210	NC_008463	780267	781697	-	1431	90	82	108	132	89	92	80	46	85	93	55	93	7.25313	5.49077	8.77063	8.0685	5.91712	5.98973	6.0152	3.43753	5.93902	6.38888	4.13487	6.6675
PA14_RS03745	PA14_09220	NC_008463	781694	781999	-	306	27	31	21	35	24	15	26	10	18	15	12	17	10.1757	9.70732	7.97526	10.0047	7.46191	4.56698	9.14222	3.49467	5.88148	4.81894	4.2189	5.69964
PA14_RS03750	PA14_09230	NC_008463	781999	782754	-	756	25	19	12	33	19	19	29	12	7	9	9	12	3.81365	2.40819	1.84462	3.81813	2.39107	2.34148	4.1274	1.69741	0.925788	1.17031	1.28074	1.62847
PA14_RS03755	PA14_09240	NC_008463	782751	784394	-	1644	87	66	51	89	54	59	50	19	38	43	19	59	6.10295	3.84682	3.60508	4.73529	3.12502	3.34356	3.27241	1.23589	2.31109	2.57127	1.24334	3.68189
PA14_RS03760	PA14_09260	NC_008463	784624	785514	+	891	800	683	509	1016	544	888	686	321	574	607	252	611	103.546	73.4518	66.3876	99.7412	58.0873	92.8527	82.8412	38.5261	64.4124	66.9719	30.4272	70.3531
PA14_RS03765	PA14_09270	NC_008463	785708	790024	+	4317	101	101	101	109	111	115	113	80	102	118	76	80	2.69812	2.24181	2.71886	2.20853	2.44625	2.48185	2.81641	1.98169	2.3624	2.68708	1.89396	1.9012
PA14_RS03770	PA14_09280	NC_008463	790021	795450	+	5430	104	103	69	119	76	72	98	65	82	114	78	91	2.2088	1.81759	1.47671	1.91693	1.3316	1.23535	1.9419	1.28009	1.5099	2.06389	1.54537	1.71934
PA14_RS03775	PA14_09290	NC_008463	795447	796496	+	1050	12	10	14	21	18	24	17	7	12	17	12	14	1.318	0.912578	1.54948	1.7494	1.63096	2.12952	1.74205	0.712913	1.14269	1.59163	1.22951	1.36791
PA14_RS03780	PA14_09300	NC_008463	796493	798205	+	1713	21	27	31	23	29	37	27	15	25	24	18	23	1.41379	1.51031	2.10306	1.17444	1.61065	2.01235	1.69592	0.936401	1.45921	1.37732	1.13046	1.3775
PA14_RS03785	PA14_09320	NC_008463	798202	799926	+	1725	21	19	22	21	18	18	13	20	10	20	17	12	1.40395	1.05542	1.48211	1.06485	0.992758	0.972171	0.810876	1.23985	0.579624	1.13978	1.06023	0.713694
PA14_RS03790	PA14_09340	NC_008463	800018	802180	+	2163	178	166	156	223	151	183	185	125	129	166	110	176	9.49043	7.35378	8.38137	9.01793	6.64172	7.88231	9.2027	6.1799	5.96305	7.54454	5.47111	8.34788
PA14_RS03795	PA14_09350	NC_008463	802180	802461	+	282	13	17	7	16	13	6	9	10	12	12	7	12	5.31639	5.77642	2.88467	4.96283	4.38586	1.98226	3.43395	3.79209	4.25469	4.18325	2.67047	4.36568
PA14_RS03800		NC_008463	802463	803968	+	1506	32	23	31	35	26	35	26	22	33	25	13	17	2.45046	1.4634	2.39212	2.03283	1.64251	2.16522	1.85758	1.56216	2.19091	1.63191	0.928662	1.15809
PA14_RS03805	PA14_09380	NC_008463	803961	805205	+	1245	26	26	23	18	26	22	19	12	18	15	8	21	2.40839	2.00107	2.14687	1.26462	1.98685	1.64631	1.64204	1.03072	1.44557	1.18441	0.691289	1.73049
PA14_RS03810	PA14_09400	NC_008463	805310	806518	-	1209	978	1243	664	1170	657	145	762	1119	552	609	460	257	93.2899	98.5154	63.8247	84.6483	51.701	11.1738	67.8154	98.9764	45.6508	49.5191	40.9327	21.8086
PA14_RS30080		NC_008463	806505	806690	+	186	5	3	2	5	4	10	2	3	3	3	11	3	3.10013	1.54549	1.24958	2.35134	2.04601	5.00894	1.15696	1.72479	1.61266	1.58559	6.36237	1.65473
PA14_RS03815	PA14_09410	NC_008463	806856	807503	-	648	189	215	93	239	124	22	137	157	90	131	66	22	33.6364	31.7924	16.6784	32.2613	18.2057	3.16306	22.7481	25.9091	13.8868	19.8737	10.9574	3.48311
PA14_RS03820	PA14_09420	NC_008463	807526	808362	-	837	138	150	62	216	100	13	108	93	70	75	31	18	19.0141	17.1722	8.60822	22.5729	11.3667	1.44703	13.8835	11.8819	8.36196	8.80881	3.98451	2.20631
PA14_RS03825	PA14_09440	NC_008463	808376	810259	-	1884	493	530	250	587	256	44	288	298	194	231	96	47	30.1779	26.9559	15.4208	27.2531	12.9276	2.17586	16.4479	16.9147	10.2957	12.0535	5.48188	2.55939
PA14_RS03830	PA14_09450	NC_008463	810256	810879	-	624	154	159	76	181	55	10	86	94	73	83	31	7	28.4615	24.4158	14.1539	25.3719	8.38568	1.49305	14.8291	16.1091	11.697	13.076	5.34461	1.15089
PA14_RS03835	PA14_09460	NC_008463	810876	812093	-	1218	451	459	199	449	213	27	428	397	261	337	130	36	42.7023	36.1098	18.9868	32.2446	16.6377	2.06526	37.8091	34.8555	21.4254	27.1997	11.4825	3.03232
PA14_RS03840	PA14_09470	NC_008463	812129	812617	-	489	1138	1192	449	1239	541	24	1138	1097	591	819	372	65	268.383	233.575	106.705	221.626	105.256	4.57258	250.399	239.898	120.841	164.648	81.8414	13.6372
PA14_RS03845	PA14_09480	NC_008463	812647	813135	-	489	411	466	207	505	186	2	396	365	230	353	159	28	96.9293	91.3138	49.1936	90.3319	36.188	0.381048	87.1337	79.82	47.0278	70.9655	34.9806	5.87448
PA14_RS30085		NC_008463	813598	813872	-	275	4	7	8	15	13	4	8	8	6	10	7	5	1.67745	2.43907	3.38068	4.77109	4.4975	1.35515	3.13009	3.11089	2.18149	3.57477	2.73845	1.86534
PA14_RS03850	PA14_09490	NC_008463	813831	814835	+	1005	1296	1224	688	1023	590	210	1523	1655	1061	1362	661	243	148.717	116.701	79.5553	89.0365	55.853	19.4676	163.055	176.1	105.556	133.227	70.7578	24.8062
PA14_RS03855	PA14_09500	NC_008463	814846	816309	-	1464	28	58	35	39	50	18	35	39	40	34	61	24	2.20566	3.79617	2.77827	2.33014	3.24929	1.14549	2.57233	2.84873	2.73183	2.28307	4.48258	1.68186
PA14_RS03860	PA14_09520	NC_008463	816306	819395	-	3090	124	169	141	128	169	118	98	102	142	115	167	118	4.62792	5.24068	5.30283	3.62335	5.20341	3.55781	3.41246	3.52996	4.59479	3.65865	5.81429	3.91781
PA14_RS03865	PA14_09530	NC_008463	819408	820520	-	1113	43	73	51	58	61	97	42	70	49	39	69	43	4.45549	6.28473	5.32503	4.55818	5.21429	8.11962	4.06026	6.7256	4.40186	3.4447	6.6695	3.96363
PA14_RS03870	PA14_09540	NC_008463	820528	820974	-	447	21	45	28	26	31	67	25	41	22	30	24	24	5.41794	9.64638	7.27943	5.08773	6.59803	13.9645	6.01773	9.80854	4.92097	6.59774	5.77621	5.50838
PA14_RS03875	PA14_09550	NC_008463	821625	822791	-	1167	806	751	666	748	591	1633	796	607	703	774	504	681	79.6501	61.6635	66.3209	56.0647	48.1811	130.369	73.3909	55.6219	60.231	65.2006	46.4621	59.8682
PA14_RS03880	PA14_09570	NC_008463	822871	823725	-	855	100	67	44	99	71	1524	133	92	52	164	54	163	13.4883	7.50875	5.98044	10.1281	7.90046	166.065	16.7373	11.5067	6.08097	18.8564	6.79464	19.5588
PA14_RS03885	PA14_09580	NC_008463	823833	824888	+	1056	449	338	178	554	314	3402	713	385	292	673	295	1034	49.0348	30.6699	19.5886	45.8886	28.2895	300.144	72.6483	38.9874	27.6474	62.6517	30.0536	100.456
PA14_RS03890	PA14_09600	NC_008463	824984	826024	+	1041	1559	1524	1044	1530	1204	2957	1422	1176	1465	1718	1156	1857	172.71	140.279	116.546	128.558	110.036	264.643	146.977	120.805	140.709	162.238	119.467	183.013
PA14_RS03895	PA14_09610	NC_008463	826064	826930	-	867	575	784	648	677	788	262	727	1179	721	610	978	314	76.4841	86.6475	86.8566	68.3012	86.4704	28.1541	90.2226	145.42	83.148	69.1659	121.355	37.1561
PA14_RS03900	PA14_09630	NC_008463	827138	828919	-	1782	831	1242	947	1007	1235	777	1115	1970	1166	958	1465	585	53.7794	66.7841	61.7574	49.4288	65.9355	40.623	67.3236	118.219	65.4224	52.8493	88.4441	33.6797
PA14_RS03905	PA14_09660	NC_008463	829037	830659	-	1623	247	616	259	310	654	251	381	1064	280	272	530	189	17.551	36.3682	18.5451	16.7071	38.3371	14.4084	25.2584	70.1053	17.2494	16.4752	35.1315	11.9471
PA14_RS03910	PA14_09680	NC_008463	830905	833181	+	2277	170	247	174	213	282	259	213	344	275	205	287	244	8.6101	10.3942	8.88041	8.1823	11.7827	10.5973	10.0651	16.1556	12.0755	8.85059	13.5599	10.9938
PA14_RS03915	PA14_09690	NC_008463	833184	833828	+	645	82	124	120	123	143	104	118	186	130	147	148	110	14.6614	18.4213	21.6206	16.6803	21.0929	15.0222	19.6844	30.8376	20.152	22.4047	24.6855	17.4966
PA14_RS03920	PA14_09700	NC_008463	833833	835038	-	1206	821	940	700	925	833	474	902	627	711	775	588	516	78.5088	74.6861	67.4524	67.0893	65.714	36.6176	80.4747	55.5966	58.9465	63.1736	52.4528	43.8957
PA14_RS03925	PA14_09710	NC_008463	835206	836696	-	1491	66	97	68	93	90	61	68	44	73	67	46	42	5.10492	6.23381	5.30003	5.45587	5.74282	3.81163	4.90717	3.15575	4.89532	4.41752	3.31909	2.88996
PA14_RS03930	PA14_09730	NC_008463	836689	837600	-	912	24	27	30	39	41	20	26	26	25	26	17	24	3.03486	2.8368	3.82273	3.74049	4.2771	2.04312	3.06746	3.04864	2.74082	2.80259	2.00536	2.69983
PA14_RS03935	PA14_09740	NC_008463	837665	838993	-	1329	68	50	65	86	74	38	84	48	59	76	44	56	5.90074	3.60499	5.68375	5.6602	5.29745	2.6639	6.80071	3.86228	4.43877	5.62173	3.56178	4.32298
PA14_RS03940	PA14_09750	NC_008463	839129	840448	-	1320	302	302	256	339	293	166	313	209	251	322	168	206	26.3849	21.9226	22.5379	22.4639	21.1181	11.7164	25.5135	16.9317	19.0123	23.9808	13.6922	16.0108
PA14_RS03945	PA14_09760	NC_008463	840542	841270	-	729	363	383	310	488	378	396	397	299	421	456	309	418	57.4251	50.342	49.4175	58.5532	49.3315	50.6089	58.5953	43.8603	57.7418	61.492	45.6005	58.8259
PA14_RS03950	PA14_09770	NC_008463	841579	842601	+	1023	694	689	593	788	600	515	638	477	637	697	456	449	78.2359	64.5361	67.3637	67.3766	55.8002	46.9019	67.1035	49.8621	62.2586	66.979	47.9544	45.0288
PA14_RS03955	PA14_09780	NC_008463	842627	843094	+	468	246	252	164	306	239	175	215	165	158	228	123	156	60.6194	51.5957	40.7235	57.1919	48.5861	34.8378	49.4302	37.7021	33.7557	47.8928	28.2747	34.1978
PA14_RS03960	PA14_09790	NC_008463	843098	843736	-	639	572	475	478	644	457	364	623	481	757	583	447	592	103.233	71.2282	86.9309	88.1543	68.0418	53.0713	104.903	80.4956	118.449	89.691	75.2568	95.0475
PA14_RS03965	PA14_09810	NC_008463	843764	844483	-	720	134	94	98	149	85	88	153	116	205	127	132	185	21.4632	12.5099	15.8176	18.1014	11.2317	11.387	22.8644	17.2287	28.468	17.3401	19.7233	26.3608
PA14_RS30090		NC_008463	844553	844776	+	224	28	26	13	29	23	23	10	12	11	27	14	21	14.4156	11.122	6.74438	11.3242	9.76877	9.56619	4.80344	5.72877	4.90999	11.8494	6.72387	9.61814
PA14_RS03970	PA14_09820	NC_008463	844784	846427	+	1644	2098	2483	1972	2603	2225	2082	1629	1590	1508	1428	1235	1524	147.172	144.722	139.397	138.494	128.762	117.988	106.615	103.424	91.7139	85.3902	80.8173	95.105
PA14_RS03975	PA14_09850	NC_008463	846470	847765	-	1296	21	49	24	44	73	44	54	78	24	24	41	27	1.86869	3.62285	2.15205	2.96966	5.35893	3.16306	4.48321	6.43602	1.85158	1.82049	3.40344	2.13737
PA14_RS03980	PA14_09870	NC_008463	848003	848746	-	744	21	31	21	23	30	37	26	20	14	24	18	9	3.25513	3.99253	3.28015	2.70404	3.83626	4.63327	3.76011	2.87465	1.88144	3.17117	2.60279	1.24105
PA14_RS03985	PA14_09880	NC_008463	848846	849247	-	402	7	6	5	12	9	12	1	13	4	1	11	3	2.00814	1.43016	1.44541	2.61104	2.12999	2.78109	0.267654	3.45816	0.994877	0.244543	2.94378	0.765623
PA14_RS03990	PA14_09890	NC_008463	849390	849671	+	282	896	980	761	1024	870	1036	689	619	673	807	597	783	366.422	332.994	313.605	317.621	293.515	342.271	262.888	234.73	238.617	281.323	227.753	284.861
PA14_RS03995	PA14_09900	NC_008463	849992	851380	-	1389	374	628	476	576	515	343	367	279	331	348	193	220	31.0521	43.3228	39.8246	36.2726	35.2748	23.0065	28.4291	21.4798	23.8266	24.6297	14.9484	16.2495
PA14_RS04000	PA14_09910	NC_008463	851913	852836	-	924	211	163	169	199	189	152	227	218	251	296	180	197	26.335	16.9034	21.255	18.8382	19.4603	15.3261	26.4334	25.2297	27.1605	31.4921	20.9575	21.8733
PA14_RS04005	PA14_09920	NC_008463	852977	853375	+	399	13	10	8	14	14	24	4	12	13	9	7	12	3.75745	2.40152	2.33004	3.06912	3.33822	5.60399	1.07867	3.21615	3.25766	2.21744	1.8874	3.08552
PA14_RS04010	PA14_09930	NC_008463	853407	854207	-	801	20	19	39	33	30	76	38	17	37	26	24	27	2.87952	2.2729	5.65821	3.60363	3.56327	8.83975	5.10447	2.26957	4.61854	3.19097	3.22343	3.45821
PA14_RS04015	PA14_09940	NC_008463	854230	854793	-	564	55	59	61	71	74	304	57	59	55	50	31	72	11.2462	10.0238	12.5689	11.0113	12.4828	50.2173	10.8742	11.1867	9.75033	8.7151	5.91319	13.097
PA14_RS04020	PA14_09950	NC_008463	854929	855861	-	933	96	124	93	110	101	1601	134	121	135	131	88	208	11.8662	12.735	11.5837	10.3126	10.2991	159.871	15.4534	13.8686	14.4673	13.8029	10.1471	22.8719
PA14_RS04025	PA14_09960	NC_008463	855942	856370	+	429	82	65	76	90	60	291	77	51	92	106	53	93	22.0434	14.5183	20.5875	18.3503	13.3062	63.1968	19.3123	12.7128	21.442	24.2901	13.291	22.2406
PA14_RS04030	PA14_09970	NC_008463	856435	858843	-	2409	270	275	229	416	218	228	170	79	80	162	68	125	12.9256	10.9384	11.047	15.1048	8.60954	8.81774	7.59298	3.50686	3.32039	6.61089	3.03676	5.32345
PA14_RS04035	PA14_09980	NC_008463	859186	860004	+	819	8	10	11	17	10	46	12	16	14	11	8	20	1.12649	1.16997	1.56083	1.81561	1.16165	5.23279	1.57651	2.08912	1.70915	1.32035	1.05086	2.50534
PA14_RS04040	PA14_09990	NC_008463	860054	860512	-	459	29	30	26	33	31	36	23	23	27	26	23	35	7.28631	6.26279	6.58275	6.28869	6.42553	7.30716	5.39157	5.3585	5.88148	5.56855	5.39081	7.82304
PA14_RS04045	PA14_10010	NC_008463	860644	862134	+	1491	371	319	303	436	347	397	246	227	220	253	237	256	28.6958	20.5009	23.6163	25.5781	22.1418	24.8069	17.7524	16.2808	14.753	16.6811	17.1005	17.615
PA14_RS04050	PA14_10020	NC_008463	862150	862476	-	327	290	334	341	406	409	234	321	264	437	355	313	261	102.276	97.8719	121.186	108.602	118.997	66.6695	105.623	86.3345	133.619	106.724	102.976	81.8866
PA14_RS04055	PA14_10040	NC_008463	862538	864247	-	1710	721	851	575	871	800	598	870	633	811	906	660	614	48.6252	47.6862	39.0768	44.5534	44.5096	32.581	54.7423	39.5854	47.4199	52.0851	41.5228	36.8377
PA14_RS04060	PA14_10050	NC_008463	864434	864931	-	498	40	36	28	62	33	32	53	33	50	63	31	50	9.26303	6.9268	6.53395	10.8898	6.30441	5.98659	11.4511	7.08619	10.0387	12.4363	6.69686	10.3006
PA14_RS04065	PA14_10070	NC_008463	864945	865931	-	987	63	70	66	93	69	97	93	48	74	96	58	73	7.36115	6.79579	7.77094	8.24184	6.65108	9.15617	10.1383	5.20058	7.49635	9.56171	6.32193	7.58797
PA14_RS04070	PA14_10080	NC_008463	865944	866321	-	378	61	62	43	81	56	55	44	53	45	70	37	62	18.6106	15.7166	13.2198	18.7435	14.0947	13.556	12.5245	14.9938	11.903	18.2049	10.5305	16.8275
PA14_RS04075	PA14_10090	NC_008463	866440	867351	+	912	330	284	260	298	290	387	262	297	469	484	298	468	41.7293	29.8389	33.1303	28.5812	30.2526	39.5344	30.9105	34.8249	51.4178	52.1713	35.1528	52.6467
PA14_RS04080	PA14_10110	NC_008463	867362	868546	-	1185	14	18	19	43	32	24	16	17	20	17	10	26	1.36249	1.4555	1.8633	3.17401	2.56916	1.88691	1.45279	1.53412	1.68751	1.4103	0.907864	2.251
PA14_RS04085	PA14_10120	NC_008463	868642	869571	-	930	258	288	283	327	284	347	253	271	319	329	294	281	31.9933	29.6735	35.3631	30.7555	29.0533	34.7621	29.271	31.1612	34.296	34.7772	34.0098	30.9987
PA14_RS04090	PA14_10130	NC_008463	869711	870427	+	717	74	98	65	63	68	126	39	39	42	45	39	55	11.9024	13.0968	10.5352	7.68564	9.02298	16.3723	5.85255	5.81666	5.85687	6.16985	5.85173	7.8698
PA14_RS04095	PA14_10140	NC_008463	870437	871468	-	1032	25	19	16	32	21	30	10	9	19	11	11	11	2.79372	1.76414	1.80172	2.71224	1.93598	2.70832	1.04261	0.93259	1.84081	1.04784	1.14671	1.09354
PA14_RS04100	PA14_10160	NC_008463	871465	872487	-	1023	31	30	17	41	30	54	22	11	13	28	11	19	3.49469	2.80999	1.93117	3.50564	2.79001	4.91787	2.31391	1.14986	1.27058	2.69069	1.15679	1.90545
PA14_RS04105	PA14_10170	NC_008463	872518	873423	-	906	66	63	39	100	65	103	53	29	37	45	33	47	8.40114	6.66303	5.00246	9.65451	6.82567	10.5918	6.2943	3.42293	4.08328	4.88276	3.91854	5.32218
PA14_RS04110	PA14_10180	NC_008463	873549	874346	+	798	76	70	52	115	62	118	87	51	51	88	43	115	10.9833	8.40532	7.57264	12.6053	7.39178	13.7765	11.7305	6.83432	6.39003	10.8408	5.79702	14.7848
PA14_RS04115	PA14_10190	NC_008463	874353	875141	-	789	93	129	104	135	137	199	81	106	91	83	74	95	13.5934	15.6665	15.318	14.9663	16.5198	23.4982	11.0461	14.3667	11.5319	10.3415	10.0901	12.3528
PA14_RS04120	PA14_10200	NC_008463	875397	877481	+	2085	191	248	131	363	182	306	169	84	125	157	87	191	10.5645	11.3974	7.3015	15.2286	8.30473	13.6733	8.72129	4.30825	5.99431	7.40244	4.48903	9.39826
PA14_RS04125	PA14_10210	NC_008463	877549	878856	+	1308	144	136	89	163	102	106	111	59	75	102	44	82	12.6963	9.96301	7.90732	10.9003	7.41912	7.55018	9.13093	4.82361	5.73309	7.66609	3.61896	6.43171
PA14_RS04130	PA14_10220	NC_008463	879293	879961	+	669	65	75	91	82	78	150	41	61	53	23	34	45	11.2049	10.7422	15.8075	10.7213	11.0925	20.8893	6.59413	9.75061	7.9211	3.37974	5.46754	6.90091
PA14_RS04135	PA14_10230	NC_008463	880045	881136	-	1092	47	55	38	58	58	47	43	60	46	59	42	54	4.96361	4.82613	4.04397	4.64584	5.05319	4.00991	4.23688	5.87566	4.21183	5.31142	4.13776	5.07331
PA14_RS04140	PA14_10240	NC_008463	881150	882262	-	1113	38	37	31	40	32	46	26	28	39	46	38	38	3.93741	3.18541	3.23678	3.14357	2.73536	3.85054	2.5135	2.69024	3.50352	4.06297	3.67306	3.50274
PA14_RS04145	PA14_10250	NC_008463	882259	883278	-	1020	20	22	26	16	16	20	19	18	19	22	13	14	2.26127	2.06672	2.96224	1.37208	1.49238	1.82679	2.00426	1.88712	1.86247	2.12033	1.37114	1.40815
PA14_RS04150	PA14_10260	NC_008463	883311	884285	-	975	6	14	11	17	12	12	13	14	10	15	12	15	0.70969	1.37589	1.3111	1.52512	1.17095	1.14666	1.43463	1.53551	1.02549	1.5124	1.32408	1.57836
PA14_RS04155	PA14_10270	NC_008463	884308	885348	-	1041	1	1	3	2	4	1	4	5	3	1	1	1	0.110783	0.0920468	0.334902	0.16805	0.365569	0.089497	0.413437	0.513626	0.288142	0.0944345	0.103345	0.0985529
PA14_RS04160	PA14_10280	NC_008463	885345	886145	-	801	11	8	6	9	6	5	4	7	5	7	3	8	1.58373	0.95701	0.870494	0.982808	0.712654	0.581563	0.537313	0.934531	0.624127	0.859106	0.402928	1.02465
PA14_RS04165	PA14_10290	NC_008463	886477	888354	+	1878	1168	1207	965	1289	1132	786	1821	1373	1262	1711	1027	937	71.7248	61.5844	59.7143	60.0366	57.347	38.9929	104.331	78.1813	67.1892	89.5645	58.832	51.1875
PA14_RS04170	PA14_10300	NC_008463	888424	889170	+	747	134	132	90	138	115	51	144	178	165	167	68	67	20.6874	16.9322	14.0013	16.1591	14.6466	6.36075	20.7416	25.4816	22.0851	21.9774	9.79326	9.20183
PA14_RS04175	PA14_10320	NC_008463	889157	890047	-	891	481	496	479	659	573	372	503	375	385	486	392	400	62.2572	53.3413	62.4748	64.6943	61.1839	38.8977	60.7422	45.0072	43.2035	53.6216	47.3312	46.0577
PA14_RS04180	PA14_10330	NC_008463	890143	891558	-	1416	39	64	37	60	52	26	46	30	25	35	29	26	3.17632	4.33088	3.03658	3.70635	3.49382	1.71068	3.49538	2.26561	1.76527	2.42989	2.2033	1.88378
PA14_RS04185	PA14_10340	NC_008463	891558	893717	-	2160	105	126	107	147	125	88	104	85	89	108	103	79	5.60606	5.58954	5.75674	5.95281	5.50575	3.79567	5.18059	4.20817	4.11976	4.91532	5.13006	3.75226
PA14_RS04190	PA14_10350	NC_008463	893727	894983	-	1257	117	152	108	186	125	69	131	161	133	164	106	74	10.7343	11.5869	9.98471	12.943	9.46095	5.11414	11.2134	13.6968	10.5792	12.826	9.07214	6.03972
PA14_RS04195	PA14_10360	NC_008463	895080	895379	-	300	1772	1996	1117	1645	1313	867	1770	1933	1475	2117	1541	1185	681.185	637.527	432.692	479.627	416.393	269.251	634.822	689.031	491.594	693.715	552.612	405.244
PA14_RS04200	PA14_10370	NC_008463	895688	897481	-	1794	289	439	344	413	374	267	153	154	123	121	71	136	18.5779	23.4478	22.2835	20.1366	19.834	13.8659	9.17633	9.17965	6.85517	6.63047	4.2577	7.77744
PA14_RS04205	PA14_10380	NC_008463	897613	897912	-	300	618	882	467	565	646	402	401	542	303	397	386	378	237.569	281.713	180.902	164.735	204.867	124.843	143.821	193.199	100.985	130.092	138.422	129.268
PA14_RS30095	PA14_10410	NC_008463	898269	898562	-	294	0	1	0	2	2	1	2	2	3	0	0	0	0	0.325921	0	0.595033	0.647206	0.316892	0.731952	0.727463	1.02026	0	0	0
PA14_RS04210	PA14_10420	NC_008463	898671	899909	+	1239	68	115	67	113	123	804	127	178	123	124	141	169	6.32936	8.89377	6.28421	7.97748	9.44483	60.4566	11.0289	15.363	9.92589	9.83857	12.243	13.9938
PA14_RS04215	PA14_10440	NC_008463	899938	901194	-	1257	26	22	23	36	32	22	30	14	17	18	5	13	2.3854	1.67705	2.12637	2.5051	2.422	1.6306	2.56795	1.19102	1.35223	1.40773	0.427931	1.06103
PA14_RS04220	PA14_10470	NC_008463	901559	902767	+	1209	54	77	39	77	63	108	63	77	53	79	65	67	5.15098	6.10272	3.74874	5.57087	4.95763	8.32255	5.60679	6.81071	4.38314	6.42365	5.78397	5.6855
PA14_RS04225	PA14_10480	NC_008463	902853	903275	+	423	201	233	221	298	215	272	106	171	102	102	103	111	54.7997	52.7807	60.7154	61.6218	48.3569	59.9084	26.9628	43.2298	24.1099	23.7051	26.1961	26.9217
PA14_RS04230	PA14_10490	NC_008463	903291	903533	-	243	29	31	110	36	34	280	48	35	123	54	27	153	13.763	12.224	52.6058	12.9585	13.3117	107.352	21.2537	15.4024	50.6098	21.8458	11.9535	64.5959
PA14_RS04235	PA14_10500	NC_008463	903617	905044	-	1428	215	180	511	250	205	1346	302	170	435	360	161	512	17.3633	12.0782	41.5853	15.3134	13.658	87.8165	22.7551	12.7306	30.4577	24.7831	12.1293	36.7842
PA14_RS04240	PA14_10530	NC_008463	905308	906723	-	1416	638	675	2151	810	602	3169	759	547	1762	748	400	1957	51.9613	45.6772	176.532	50.0357	40.4477	208.506	57.6738	41.3097	124.417	51.9302	30.3904	141.791
PA14_RS04245	PA14_10540	NC_008463	906821	908542	-	1722	106	152	926	149	82	2918	272	223	590	325	146	1095	7.09896	8.45804	62.492	7.56853	4.53045	157.874	16.9956	13.8484	34.2574	18.5537	9.12134	65.2381
PA14_RS04250	PA14_10550	NC_008463	908648	910321	+	1674	393	331	2490	377	238	6867	1516	952	2336	1864	744	3794	27.0744	18.9466	172.859	19.699	13.5264	382.182	97.4414	60.8148	139.525	109.464	47.8142	232.521
PA14_RS04255	PA14_10560	NC_008463	910318	910806	+	489	111	72	938	126	74	1265	406	207	966	491	144	1026	26.178	14.1086	222.916	22.5383	14.3974	241.013	89.3341	45.2678	197.517	98.7084	31.6805	215.258
PA14_RS04260	PA14_10570	NC_008463	910888	911694	-	807	22	27	26	34	33	48	33	40	33	40	34	30	3.14392	3.2059	3.74409	3.68522	3.89046	5.54149	4.39988	5.30047	4.08861	4.87268	4.53257	3.81389
PA14_RS04265	PA14_10590	NC_008463	911707	912510	-	804	30	30	33	40	28	22	21	25	22	24	19	27	4.30316	3.5754	4.76985	4.35174	3.31331	2.54933	2.81037	3.32516	2.73591	2.93452	2.54236	3.44531
PA14_RS04270	PA14_10600	NC_008463	912528	913832	-	1305	64	90	75	92	82	53	95	63	88	101	87	64	5.65577	6.60832	6.67879	6.16646	5.9781	3.78377	7.83273	5.16248	6.74229	7.60838	7.17212	5.03141
PA14_RS04275	PA14_10610	NC_008463	913925	914317	-	393	95	107	91	150	121	59	105	75	69	103	74	80	27.8775	26.0886	26.9089	33.3855	29.2923	13.9868	28.7473	20.4078	17.5546	25.7648	20.2571	20.8842
PA14_RS04280	PA14_10620	NC_008463	914328	915251	-	924	119	132	112	150	122	105	95	94	97	91	98	89	14.8524	13.6887	14.0862	14.1997	12.5617	10.5871	11.0625	10.8789	10.4963	9.68168	11.4102	9.88185
PA14_RS04285	PA14_10630	NC_008463	915383	916843	-	1461	106	100	125	125	79	118	130	78	94	113	75	98	8.36716	6.55857	9.94275	7.48373	5.14443	7.52473	9.57399	5.70916	6.43299	7.60343	5.52268	6.8817
PA14_RS04290	PA14_10640	NC_008463	916840	917619	-	780	37	41	32	68	42	67	47	33	31	40	26	39	5.47053	5.03673	4.76763	7.62558	5.12289	8.00275	6.48341	4.52426	3.97377	5.04135	3.58606	5.12968
PA14_RS04295	PA14_10650	NC_008463	917630	918289	-	660	33	35	21	39	27	56	32	24	22	28	23	14	5.76623	5.0814	3.69762	5.16868	3.89206	7.90502	5.21682	3.88862	3.33284	4.17057	3.74906	2.17623
PA14_RS04300	PA14_10660	NC_008463	918509	919420	+	912	26	31	33	31	37	44	25	26	25	30	29	35	3.28777	3.25706	4.205	2.97321	3.85982	4.49487	2.94948	3.04864	2.74082	3.23376	3.42091	3.93725
PA14_RS04305	PA14_10670	NC_008463	919472	920275	+	804	103	143	102	151	141	234	83	108	82	100	66	88	14.7742	17.0427	14.7432	16.4278	16.6849	27.1156	11.1076	14.3647	10.1975	12.2272	8.83135	11.2291
PA14_RS04310	PA14_10680	NC_008463	920399	920968	-	570	356	429	370	508	470	430	233	224	259	289	235	265	72.0274	72.1177	75.4352	77.9556	78.4482	70.2834	43.9826	42.0244	45.4318	49.843	44.3539	47.697
PA14_RS04315	PA14_10700	NC_008463	921046	923232	-	2187	2690	2934	2484	3851	2877	1413	2117	1690	2263	2208	1656	1863	141.849	128.55	131.993	154.022	125.156	60.1939	104.153	82.6354	103.46	99.2503	81.4612	87.3945
PA14_RS04320	PA14_10710	NC_008463	923260	923847	-	588	752	807	736	1184	1036	589	692	488	648	858	617	596	147.49	131.509	145.461	176.13	167.626	93.3248	126.628	88.7504	110.188	143.447	112.888	103.989
PA14_RS04325	PA14_10730	NC_008463	923965	925350	-	1386	7935	7657	6767	10001	8041	5337	8722	6948	7749	8592	6978	8205	660.246	529.364	567.388	631.159	551.959	358.751	677.1	536.074	559.008	609.414	541.635	607.345
PA14_RS04330	PA14_10740	NC_008463	925770	926279	+	510	772	773	580	782	741	804	827	611	591	771	587	588	174.57	145.234	132.161	134.121	138.232	146.874	174.476	128.115	115.865	148.616	123.825	118.284
PA14_RS04335	PA14_10750	NC_008463	926433	927623	+	1191	119	158	106	172	188	277	92	136	94	93	105	101	11.5228	12.7117	10.3429	12.6321	15.0178	21.6684	8.31144	12.2111	7.89136	7.67631	9.48455	8.70021
PA14_RS04340	PA14_10770	NC_008463	927751	932004	+	4254	508	747	559	629	646	385	403	565	448	442	448	401	13.7717	16.8261	15.2708	12.9334	14.4476	8.43184	10.1931	14.203	10.5297	10.2142	11.3297	9.6709
PA14_RS04345	PA14_10780	NC_008463	932168	932566	-	399	151	114	139	162	155	156	150	146	148	190	156	160	43.6442	27.3773	40.4845	35.5141	36.9589	36.4259	40.45	39.1298	37.0872	46.8125	42.0621	41.1403
PA14_RS04350	PA14_10790	NC_008463	932631	933824	-	1194	42	44	46	55	52	88	43	43	46	52	43	56	4.05665	3.53108	4.47714	4.02918	4.14342	6.86653	3.87493	3.85116	3.85202	4.28135	3.87439	4.81176
PA14_RS04355	PA14_10800	NC_008463	933973	934863	+	891	174	235	172	190	180	268	97	161	125	110	94	113	22.5213	25.2726	22.4335	18.6524	19.2201	28.0231	11.7137	19.3231	14.0271	12.1366	11.3498	13.0113
PA14_RS30100		NC_008463	934883	935101	-	219	418	455	324	512	434	291	375	412	328	402	383	465	220.117	199.079	171.928	204.496	188.541	123.796	184.241	201.178	149.749	180.453	188.145	217.836
PA14_RS04360	PA14_10820	NC_008463	935422	936666	-	1245	639	651	1055	947	983	458	781	686	878	908	905	834	59.1907	50.1038	98.4759	66.5333	75.1181	34.2732	67.4966	58.9227	70.5116	71.6965	78.2021	68.7253
PA14_RS04365	PA14_10830	NC_008463	936949	937824	-	876	492	598	543	674	581	727	621	584	671	754	615	779	64.7714	65.4118	72.0348	67.2999	63.1004	77.3196	76.2759	71.2913	76.5868	84.6152	75.5284	91.2333
PA14_RS04370	PA14_10840	NC_008463	937983	938735	+	753	187	212	168	198	202	262	164	178	217	177	167	206	28.6397	26.9774	25.9275	23.0001	25.5221	32.4164	23.4341	25.2786	28.8138	23.1079	23.8595	28.0668
PA14_RS04375	PA14_10850	NC_008463	938752	940431	-	1680	58	100	52	74	89	38	60	92	45	74	111	38	3.98145	5.70361	3.597	3.85284	5.04012	2.10733	3.84275	5.85607	2.67817	4.33016	7.10809	2.32057
PA14_RS04380	PA14_10870	NC_008463	940586	941890	-	1305	20	25	28	22	27	24	27	9	15	24	10	12	1.76743	1.83565	2.49341	1.47459	1.9684	1.7134	2.22614	0.737496	1.14925	1.80793	0.824382	0.943389
PA14_RS04385	PA14_10890	NC_008463	941975	942700	-	726	1	5	1	0	1	1	2	4	0	1	0	5	0.158849	0.659922	0.16007	0	0.131046	0.128328	0.29641	0.589185	0	0.135408	0	0.706567
PA14_RS04390	PA14_10900	NC_008463	942715	943773	-	1059	1	5	3	0	3	4	2	2	2	2	5	4	0.1089	0.452411	0.329209	0	0.269517	0.351903	0.203205	0.201958	0.188829	0.185659	0.507941	0.387511
PA14_RS04395	PA14_10910	NC_008463	943770	945029	-	1260	50	44	40	69	50	48	72	40	51	77	51	46	4.57638	3.34612	3.68924	4.79002	3.77537	3.54919	6.1484	3.39483	4.04702	6.00761	4.3545	3.74548
PA14_RS04400	PA14_10920	NC_008463	945100	945633	-	534	11	7	9	6	10	6	6	7	4	11	2	2	2.3756	1.25608	1.95861	0.982808	1.78164	1.04681	1.20895	1.4018	0.748952	2.02504	0.402928	0.384245
PA14_RS04405	PA14_10940	NC_008463	945954	946913	+	960	461	431	394	555	434	542	484	456	467	547	368	424	55.3799	43.0195	47.6949	50.5685	43.0109	52.6002	54.2468	50.7951	48.6386	56.0141	41.2397	45.3121
PA14_RS04410	PA14_10950	NC_008463	946961	947377	+	417	36	52	39	48	40	23	49	31	38	34	19	21	9.95609	11.9489	10.8686	10.0685	9.12608	5.13867	12.6433	7.94975	9.11136	8.01538	4.90181	5.16658
PA14_RS04415	PA14_10960	NC_008463	947387	948499	-	1113	52	58	42	67	38	33	53	36	59	54	34	51	5.38804	4.99335	4.38532	5.26548	3.24824	2.76234	5.12366	3.45888	5.3002	4.76958	3.28642	4.70105
PA14_RS04420	PA14_10970	NC_008463	948528	949493	-	966	29	34	29	42	32	25	26	24	24	28	32	34	3.46213	3.37257	3.48873	3.80304	3.15161	2.41114	2.89598	2.65682	2.4841	2.84946	3.56379	3.61095
PA14_RS04425	PA14_10980	NC_008463	949604	950458	+	855	315	330	317	413	365	286	279	198	219	268	164	208	42.488	36.9834	43.0864	42.2515	40.615	31.1644	35.1106	24.7644	25.6102	30.8141	20.6356	24.9584
PA14_RS04430	PA14_10990	NC_008463	950502	951014	-	513	34	28	29	41	32	37	31	27	22	17	19	18	7.64335	5.22998	6.56943	6.99077	5.93462	6.7196	6.50196	5.62826	4.28786	3.25771	3.98451	3.59977
PA14_RS04435	PA14_11000	NC_008463	951044	952606	-	1563	186	194	187	288	212	272	199	151	144	169	116	207	13.7239	11.8933	13.9037	16.1173	12.9044	16.2132	13.6992	10.3311	9.21168	10.6294	7.98432	13.5872
PA14_RS04440	PA14_11010	NC_008463	952772	953062	-	291	1118	1077	715	1068	956	1582	894	629	578	947	473	1011	443.069	354.635	285.535	321.024	312.554	506.492	330.556	231.146	198.596	319.918	174.867	356.433
PA14_RS04445	PA14_11020	NC_008463	953365	954126	-	762	4	4	4	11	6	2	5	3	8	6	4	7	0.605379	0.502996	0.610031	1.26269	0.749129	0.244531	0.706017	0.421012	1.04971	0.774065	0.564734	0.94246
PA14_RS04450	PA14_11030	NC_008463	954123	955508	-	1386	22	21	34	27	30	12	26	25	23	31	18	16	1.83055	1.45183	2.85077	1.70396	2.05929	0.806635	2.01841	1.92888	1.65921	2.19877	1.39717	1.18434
PA14_RS04455	PA14_11050	NC_008463	955517	956341	-	825	21	24	15	24	16	28	15	23	22	26	26	23	2.93554	2.78751	2.11293	2.54458	1.84513	3.16201	1.95631	2.98127	2.66627	3.09814	3.39046	2.86018
PA14_RS04460	PA14_11060	NC_008463	956812	957381	+	570	96	110	106	124	115	119	113	129	87	94	113	112	19.4231	18.4917	21.6112	19.0285	19.1948	19.4505	21.3306	24.2015	15.2609	16.2119	21.3276	20.1587
PA14_RS04465	PA14_11070	NC_008463	957412	958158	+	747	64	79	65	86	75	68	82	71	57	70	68	68	9.88056	10.1336	10.1121	10.0702	9.55214	8.48101	11.8112	10.164	7.62939	9.2121	9.79326	9.33917
PA14_RS04470	PA14_11080	NC_008463	958480	961014	+	2535	38	50	41	46	33	51	34	32	41	47	30	28	1.72873	1.88995	1.87955	1.58722	1.2385	1.87435	1.44311	1.34989	1.61712	1.82264	1.27316	1.13318
PA14_RS04475	PA14_11090	NC_008463	961011	961751	+	741	6	4	4	8	4	7	2	8	7	8	3	2	0.933803	0.517251	0.627319	0.944344	0.513573	0.880114	0.29041	1.15452	0.944529	1.06134	0.435554	0.276906
PA14_RS04480	PA14_11100	NC_008463	961839	964895	+	3057	109	114	122	164	109	134	110	99	92	90	91	87	4.112	3.57329	4.63779	4.69253	3.39228	4.08384	3.87166	3.46312	3.00904	2.8942	3.20247	2.91974
PA14_RS04485	PA14_11110	NC_008463	964995	966140	+	1146	53	73	45	62	64	66	46	57	47	47	66	50	5.33352	6.10376	4.56326	4.73223	5.31319	5.3656	4.3189	5.31886	4.10061	4.03176	6.19581	4.47616
PA14_RS04490	PA14_11120	NC_008463	966785	967429	+	645	644	582	573	859	536	191	497	302	618	578	419	546	115.146	86.4614	103.239	116.491	79.0615	27.5888	82.908	50.0697	95.7997	88.0946	69.8865	86.8466
PA14_RS04495	PA14_11130	NC_008463	967444	968133	-	690	754	739	677	865	705	836	794	659	942	905	659	753	126.021	102.625	114.021	109.654	97.2076	112.88	123.814	102.133	136.501	128.938	102.748	111.961
PA14_RS04500	PA14_11140	NC_008463	968223	971198	-	2976	157	119	111	158	132	75	166	128	140	137	95	87	6.084	3.83154	4.33448	4.6439	4.21989	2.34794	6.00171	4.59944	4.7036	4.52553	3.43423	2.99921
PA14_RS04505	PA14_11150	NC_008463	971409	971615	-	207	222	212	169	248	211	163	221	136	324	288	156	208	123.682	98.1352	94.8775	104.795	96.9778	73.3629	114.874	70.2581	156.498	136.774	81.0762	103.089
PA14_RS04510	PA14_11160	NC_008463	971612	971986	-	375	171	185	106	192	130	142	168	100	172	223	111	149	52.5881	47.2715	32.849	44.7846	32.9816	35.279	48.2034	28.5165	45.8599	58.4595	31.8442	40.7638
PA14_RS04515	PA14_11170	NC_008463	972093	972929	+	837	131	197	159	193	167	273	74	108	75	91	83	76	18.0496	22.5528	22.0759	20.1693	18.9824	30.3876	9.51275	13.7983	8.95924	10.688	10.6682	9.31554
PA14_RS04520	PA14_11180	NC_008463	972926	973594	-	669	134	126	80	122	100	72	110	89	119	125	76	75	23.0994	18.0469	13.8967	15.9512	14.2211	10.0269	17.6916	14.2263	17.7851	18.3681	12.2216	11.5015
PA14_RS04525	PA14_11190	NC_008463	973823	975310	+	1488	27	87	25	42	58	47	18	114	39	50	92	26	2.09259	5.60242	1.95247	2.46891	3.70839	2.94275	1.30158	8.19275	2.62058	3.3033	6.65157	1.79263
PA14_RS04530	PA14_11210	NC_008463	975501	976991	+	1491	29	50	24	28	69	31	31	79	30	37	54	31	2.24307	3.2133	1.8706	1.64263	4.40283	1.93706	2.23709	5.66601	2.01177	2.43953	3.89633	2.13306
PA14_RS04535	PA14_11230	NC_008463	976966	977544	+	579	5	17	6	12	16	5	5	12	7	4	17	4	0.995895	2.81339	1.20426	1.81285	2.62907	0.804545	0.929162	2.21631	1.2088	0.679145	3.15871	0.708764
PA14_RS04540	PA14_11240	NC_008463	977705	978655	+	951	99	91	59	94	91	167	132	100	125	147	88	104	12.0054	9.16896	7.20972	8.64581	9.10377	16.3604	14.9346	11.2447	13.1421	15.1956	9.955	11.2195
PA14_RS04545	PA14_11250	NC_008463	978924	979808	+	885	1935	2081	1830	2366	2093	2048	1651	1485	2011	1865	1341	1461	252.151	225.314	240.301	233.846	225.002	215.599	200.726	179.437	227.198	207.165	163.014	169.366
PA14_RS04550	PA14_11260	NC_008463	979801	980730	+	930	1007	1196	874	1291	1041	1120	758	698	808	833	733	810	124.873	123.227	109.213	121.423	106.495	112.2	87.6973	80.2602	86.8688	88.0529	84.793	89.3557
PA14_RS04555		NC_008463	980731	981087	-	357	516	514	482	872	566	456	555	284	663	636	529	606	166.688	137.96	156.901	213.652	150.837	119.002	167.273	85.0703	185.687	175.134	159.414	174.15
PA14_RS04560	PA14_11270	NC_008463	981171	981869	-	699	35720	31089	30280	54767	40223	20199	37309	21139	36494	44424	38669	35991	5893.27	4261.76	5034.14	6853.31	5474.66	2692.23	5742.97	3233.96	5220.11	6247.72	5951.48	5282.47
PA14_RS04565	PA14_11280	NC_008463	982017	982535	-	519	265	320	212	384	287	510	149	192	152	184	177	246	58.8845	59.0802	47.4696	64.7176	52.6108	91.5507	30.8901	39.5605	29.2827	34.8523	36.6898	48.6282
PA14_RS04570	PA14_11290	NC_008463	982553	983818	-	1266	336	472	260	523	437	1237	234	289	255	313	317	510	30.6075	35.7246	23.8664	36.1349	32.8404	91.0322	19.8876	24.4114	20.1392	24.3048	26.938	41.3292
PA14_RS04575	PA14_11310	NC_008463	983821	984525	-	705	166	229	97	300	235	1066	121	147	121	134	141	209	27.1545	31.1247	15.9893	37.2212	31.7131	140.873	18.467	22.2975	17.1606	18.6852	21.5164	30.4143
PA14_RS04580	PA14_11320	NC_008463	984614	985204	-	591	549	862	216	783	659	7415	288	527	358	444	588	717	107.129	139.759	42.473	115.887	106.086	1168.91	52.433	95.3567	60.5663	73.8545	107.036	124.466
PA14_RS04585	PA14_11330	NC_008463	985337	985681	+	345	118	126	121	147	117	166	106	98	99	111	83	102	39.4444	34.9954	40.758	37.2698	32.2646	44.8279	33.0588	30.3763	28.6914	31.629	25.882	30.332
PA14_RS04590	PA14_11340	NC_008463	985718	986587	-	870	2163	2338	1669	2500	2232	11205	1802	1715	2294	2524	1884	5218	286.721	257.504	222.938	251.35	244.082	1199.92	222.862	210.801	263.639	285.201	232.97	615.325
PA14_RS04595	PA14_11350	NC_008463	986659	987123	-	465	117	140	84	124	141	172	81	85	71	81	65	63	29.0172	28.8492	20.9929	23.3253	28.8487	34.4615	18.7427	19.5476	15.2666	17.1243	15.0383	13.8998
PA14_RS04600	PA14_11370	NC_008463	987318	987788	-	471	100	106	104	84	106	157	91	83	80	83	60	70	24.4851	21.5647	25.6602	15.5997	21.4114	31.0555	20.7884	18.8445	16.9826	17.3236	13.7047	15.2474
PA14_RS30105		NC_008463	987775	988002	+	228	130	149	105	194	171	158	133	104	63	103	92	87	65.7553	62.6197	53.5182	74.4261	71.3545	64.5626	62.7649	48.7783	27.6275	44.4103	43.4102	39.1475
PA14_RS04605	PA14_11380	NC_008463	987974	988438	+	465	808	828	735	909	787	817	687	627	793	730	558	649	200.392	170.623	183.688	170.99	161.021	163.692	158.966	144.192	170.512	154.33	129.098	143.19
PA14_RS04610	PA14_11400	NC_008463	988435	989556	+	1122	1017	1097	941	1296	1062	999	864	724	1061	921	760	835	104.532	93.6856	97.4639	101.035	90.0517	82.9529	82.8554	69.0039	94.5492	80.6953	72.8719	76.3508
PA14_RS04615	PA14_11410	NC_008463	989984	990643	+	660	460	795	374	635	665	1852	388	805	290	349	367	409	80.3778	115.42	65.8528	84.1566	95.8601	261.43	63.254	130.431	43.9329	51.9832	59.822	63.5769
PA14_RS04620	PA14_11420	NC_008463	990670	991767	+	1098	999	1481	618	1272	1362	2389	923	1418	738	742	780	890	104.927	129.244	65.4083	101.331	118.014	202.709	90.4481	138.103	67.2031	66.4329	76.4243	83.1587
PA14_RS04625	PA14_11430	NC_008463	991885	992361	+	477	746	1040	674	916	1030	1793	682	1036	672	611	691	660	180.361	208.917	164.206	167.972	205.437	350.204	153.839	232.257	140.86	125.923	155.847	141.953
PA14_RS04630	PA14_11450	NC_008463	992358	992837	+	480	715	856	589	977	929	1392	749	828	590	587	609	632	171.786	170.88	142.6	178.038	184.134	270.182	167.896	184.466	122.898	120.22	136.494	135.081
PA14_RS04635	PA14_11460	NC_008463	992856	993824	+	969	351	547	307	439	554	590	310	459	283	293	324	319	41.774	54.0907	36.8181	39.6277	54.3934	56.7267	34.4221	50.6544	29.201	29.7252	35.9716	33.7743
PA14_RS04640	PA14_11470	NC_008463	993817	994332	+	516	339	488	313	507	510	404	296	365	260	310	331	305	75.7656	90.6211	70.4923	85.9443	94.0331	72.9442	61.7223	75.6434	50.3801	59.06	69.0108	60.6415
PA14_RS04645	PA14_11480	NC_008463	994341	995087	+	747	266	380	339	409	424	275	267	315	349	334	317	300	41.0661	48.7441	52.7383	47.8918	54.0015	34.2982	38.4583	45.0939	46.7133	43.9549	45.6539	41.2022
PA14_RS04650	PA14_11490	NC_008463	995090	995734	+	645	281	324	315	362	323	229	254	283	226	230	289	243	50.2422	48.1332	56.7542	49.0916	47.6434	33.0777	42.3715	46.9196	35.0336	35.055	48.2033	38.6515
PA14_RS04655	PA14_11510	NC_008463	995865	996482	+	618	963	1074	916	1290	1182	1452	826	975	913	1016	859	857	179.705	166.523	172.248	182.583	181.966	218.896	143.811	168.711	147.713	161.617	149.535	142.27
PA14_RS04660	PA14_11520	NC_008463	996479	996898	+	420	284	423	290	454	389	529	251	290	276	262	239	233	77.9815	96.5051	80.2409	94.5508	88.1172	117.345	64.302	73.8374	65.7045	61.3244	61.2192	56.915
PA14_RS04665	PA14_11530	NC_008463	996898	997695	+	798	148	208	177	233	237	310	133	194	160	171	158	163	21.3885	24.9758	25.7761	25.5395	28.2557	36.1924	17.9328	25.9972	20.0471	21.0656	21.3007	20.9558
PA14_RS04670	PA14_11550	NC_008463	997819	999702	-	1884	3448	3874	3035	4885	4021	4144	3455	3213	3654	3722	3168	3545	211.061	197.033	187.208	226.8	203.055	204.926	197.318	182.372	193.92	194.212	180.902	193.044
PA14_RS04675	PA14_11560	NC_008463	999811	1000698	-	888	266	342	261	346	306	450	144	170	147	124	119	155	34.5455	36.9039	34.1566	34.0817	32.7845	47.2127	17.4482	20.4722	16.5516	13.7275	14.4169	17.9077
PA14_RS04680	PA14_11570	NC_008463	1000695	1000937	-	243	168	208	189	216	202	318	94	134	87	85	90	87	79.7307	82.0193	90.3863	77.751	79.087	121.921	41.6219	58.9694	35.7972	34.387	39.8451	36.731
PA14_RS04685	PA14_11580	NC_008463	1001095	1002264	+	1170	198	227	251	242	220	146	172	225	237	260	228	216	19.5165	18.5908	24.9307	18.0921	17.8895	11.6259	15.8177	20.5648	20.2534	21.8458	20.9647	18.9403
PA14_RS04690	PA14_11590	NC_008463	1002496	1003503	-	1008	22	47	42	48	43	40	40	41	30	36	50	33	2.51701	4.46783	4.84212	4.16523	4.05852	3.69708	4.26972	4.34962	2.97575	3.51094	5.3364	3.35872
PA14_RS04695	PA14_11600	NC_008463	1003505	1005307	-	1803	32	38	36	62	44	38	37	28	38	45	49	44	2.04681	2.01952	2.32035	3.00784	2.32176	1.96357	2.20803	1.6607	2.10729	2.45357	2.92374	2.50367
PA14_RS04700	PA14_11610	NC_008463	1005317	1006051	-	735	7	6	12	10	9	9	6	5	6	5	8	6	1.09833	0.78221	1.89732	1.19007	1.16497	1.14081	0.878342	0.727463	0.816205	0.66875	1.17096	0.837498
PA14_RS04705	PA14_11620	NC_008463	1006048	1006974	-	927	23	24	28	31	37	29	18	27	36	31	34	28	2.86135	2.48079	3.51015	2.9251	3.79736	2.91459	2.08926	3.11467	3.88292	3.28748	3.94583	3.09883
PA14_RS04710	PA14_11630	NC_008463	1007379	1009679	-	2301	273	335	258	315	316	238	161	154	169	141	203	169	13.6826	13.9504	13.0302	11.9744	13.0656	9.6365	7.52851	7.15702	7.34354	6.02399	9.49114	7.53512
PA14_RS04715	PA14_11650	NC_008463	1009698	1010699	-	1002	390	470	302	455	398	404	230	218	210	196	183	221	44.8869	44.9458	35.0256	39.7194	37.7899	37.5641	24.6979	23.2657	20.955	19.2296	19.6482	22.6279
PA14_RS04720	PA14_11660	NC_008463	1010865	1011554	-	690	161	214	177	213	212	138	190	151	184	258	164	212	26.9091	29.7183	29.8106	27.0016	29.2312	18.6333	29.6281	23.4022	26.6627	36.758	25.5702	31.5215
PA14_RS04725	PA14_11670	NC_008463	1011901	1012170	-	270	43	44	36	48	39	42	35	41	48	49	34	45	18.3665	15.6152	15.4948	15.5502	13.7424	14.4925	13.9478	16.2386	17.7751	17.8408	13.5473	17.0989
PA14_RS04730	PA14_11680	NC_008463	1012365	1013081	+	717	647	806	905	911	734	922	438	521	698	512	520	521	104.066	107.715	146.682	111.137	97.3951	119.804	65.7287	77.7046	97.3356	70.1992	78.0231	74.5484
PA14_RS04735	PA14_11690	NC_008463	1013172	1013699	-	528	2321	2566	1971	2765	2440	7753	1884	2363	1682	1861	1614	2407	506.948	465.674	433.81	458.057	439.659	1368.03	383.925	478.584	318.513	346.493	328.858	467.694
PA14_RS04740	PA14_11700	NC_008463	1013779	1014609	-	831	275	395	289	400	317	407	198	217	201	200	174	194	38.164	45.5465	40.4151	42.1034	36.2926	45.6302	25.6368	27.9246	24.1841	23.6598	22.5262	23.9508
PA14_RS04745	PA14_11720	NC_008463	1014612	1015277	-	666	334	422	368	487	411	488	261	236	328	266	245	245	57.8355	60.7152	64.2126	63.9607	58.7121	68.266	42.1664	37.8936	49.2419	39.2635	39.5759	37.7409
PA14_RS04750	PA14_11730	NC_008463	1015471	1017054	+	1584	64	80	79	66	64	65	68	81	92	106	79	83	4.65958	4.83943	5.79587	3.64458	3.84401	3.82311	4.61906	5.46837	5.80722	6.57858	5.36551	5.3758
PA14_RS04755	PA14_11740	NC_008463	1016947	1017840	-	894	607	590	575	728	672	552	584	551	655	549	584	555	78.3021	63.2374	74.7442	71.2283	71.5141	57.5255	70.287	65.9086	73.2553	60.3693	70.2772	63.6906
PA14_RS04760	PA14_11750	NC_008463	1017890	1018351	-	462	1735	1748	1495	2013	1752	1573	1960	1726	1900	1942	1843	2105	433.092	362.542	376.05	381.119	360.788	317.209	456.472	399.509	411.194	413.227	429.163	467.445
PA14_RS04765	PA14_11760	NC_008463	1018515	1019336	-	822	694	848	684	777	721	220	449	414	458	399	230	145	97.3666	98.8515	96.701	82.6814	83.4495	24.935	58.7725	53.8588	55.7095	47.718	30.102	18.0974
PA14_RS04770	PA14_11770	NC_008463	1019347	1020741	-	1395	1031	1300	920	1234	1072	346	897	638	608	664	362	248	85.2328	89.2953	76.6409	77.3748	73.1107	23.1079	69.186	48.9074	43.5778	46.7924	27.9173	18.2389
PA14_RS04775	PA14_11790	NC_008463	1020800	1022248	-	1449	1577	1950	1480	2077	1689	444	1470	990	970	1115	470	328	125.512	128.951	118.697	125.38	110.897	28.5479	109.156	73.0625	66.9328	75.6463	34.8954	23.2234
PA14_RS04780	PA14_11810	NC_008463	1022458	1023978	-	1521	8917	11117	8376	11232	8974	2168	7133	5046	4481	5061	2194	1225	676.101	700.354	639.962	645.932	561.328	132.797	504.595	354.769	294.565	327.106	155.184	82.6279
PA14_RS04785	PA14_11830	NC_008463	1024317	1026248	+	1932	1342	1247	1365	1529	1275	790	1123	840	1152	1166	648	721	80.1065	61.847	82.1055	69.2244	62.7861	38.096	62.5421	46.4943	59.6185	59.3298	36.0834	38.2867
PA14_RS04790	PA14_11845	NC_008463	1026406	1027761	+	1356	1313	1486	1306	1624	1441	1780	1413	1356	1621	1604	1407	1512	111.668	105.007	111.926	104.757	101.103	122.298	112.12	106.937	119.525	116.286	111.628	114.396
PA14_RS04795	PA14_11860	NC_008463	1027770	1028399	+	630	708	750	761	969	866	765	848	684	973	995	816	884	129.603	114.072	140.375	134.537	130.779	113.131	144.829	116.103	154.422	155.262	139.344	143.957
PA14_RS04800	PA14_11880	NC_008463	1028401	1028676	+	276	193	217	214	223	237	227	199	216	352	272	228	239	80.6437	75.3373	90.1056	70.6731	81.6957	76.6259	77.579	83.6898	127.517	96.8816	88.872	88.8401
PA14_RS04805	PA14_11890	NC_008463	1028696	1029337	-	642	906	978	970	944	855	580	1106	889	1275	1253	849	1138	162.748	145.97	175.583	128.616	126.704	84.169	185.362	148.079	198.569	191.866	142.269	181.856
PA14_RS04810	PA14_11900	NC_008463	1029384	1031123	-	1740	1373	1331	1180	1461	1231	1198	1621	1156	1238	1824	1208	1763	91.0005	73.2973	78.8097	73.4445	67.3084	64.1456	100.238	71.0455	71.1389	103.052	74.689	103.95
PA14_RS04815	PA14_11910	NC_008463	1031314	1031769	-	456	2172	2593	1841	2940	2420	1547	3351	2982	3267	3175	2574	2185	549.31	544.875	469.176	563.951	504.906	316.071	790.696	699.312	716.341	684.479	607.271	491.594
PA14_RS04820	PA14_11920	NC_008463	1031915	1032325	+	411	196	251	141	268	213	270	184	183	167	208	123	123	54.9967	58.5182	39.868	57.0363	49.3058	61.2042	48.1699	47.6143	40.6266	49.7511	32.196	30.7032
PA14_RS04825	PA14_11930	NC_008463	1032325	1033035	+	711	265	351	215	332	307	428	249	229	264	281	203	197	42.9832	47.3039	35.1411	40.8439	41.0799	56.0833	37.6816	34.4424	37.1253	38.8524	30.7161	28.4261
PA14_RS04830	PA14_11940	NC_008463	1033055	1033648	+	594	518	647	534	640	577	707	502	535	637	655	549	565	100.569	104.37	104.472	94.2437	92.4165	110.89	90.9321	96.3153	107.223	108.402	99.4317	97.5848
PA14_RS04835	PA14_11960	NC_008463	1033659	1034972	-	1314	1106	1404	986	1256	1358	1447	866	889	1022	955	797	878	97.0693	102.384	87.2024	83.609	98.3251	102.596	70.9124	72.3493	77.7662	71.4479	65.2532	68.5519
PA14_RS04840	PA14_11970	NC_008463	1034969	1035688	-	720	1162	1360	1150	1509	1337	1924	903	1132	1060	1063	917	1024	186.121	180.995	185.615	183.322	176.668	248.961	134.945	168.129	147.2	145.138	137.017	145.911
PA14_RS04845	PA14_11980	NC_008463	1035752	1036609	+	858	77	74	84	106	116	114	94	86	99	143	94	101	10.3497	8.26425	11.3773	10.8063	12.8627	12.3787	11.788	10.7186	11.5367	16.3844	11.7864	12.0769
PA14_RS04850	PA14_11990	NC_008463	1036617	1037840	-	1224	113	122	126	135	121	102	176	122	136	185	130	140	10.6468	9.55075	11.9629	9.64741	9.40512	7.76386	15.4715	10.6588	11.1095	14.8584	11.4262	11.7346
PA14_RS04855	PA14_12010	NC_008463	1038138	1039403	+	1266	664	818	600	876	706	1038	607	640	719	702	578	526	60.4863	61.9126	55.0763	60.5242	53.0556	76.3876	51.5887	54.0598	56.7846	54.5111	49.1172	42.6258
PA14_RS04860	PA14_12020	NC_008463	1039403	1040047	+	645	493	588	481	655	626	861	493	551	669	646	542	619	88.1474	87.3528	86.6627	88.826	92.3368	124.366	82.2408	91.3524	103.706	98.4587	90.4021	98.458
PA14_RS04865	PA14_12030	NC_008463	1040070	1040426	+	357	551	677	622	763	645	785	457	513	451	500	497	602	177.994	181.71	202.474	186.945	171.89	204.862	137.736	153.666	126.312	137.684	149.771	173.001
PA14_RS04870	PA14_12050	NC_008463	1040434	1040901	+	468	701	838	746	851	816	889	490	595	743	660	740	770	172.741	171.576	185.242	159.053	165.884	176.976	112.655	135.956	158.737	138.637	170.108	168.797
PA14_RS04875	PA14_12060	NC_008463	1040914	1042854	+	1941	482	778	592	808	854	592	503	552	482	468	627	528	28.6381	38.4073	35.444	36.412	41.8594	28.4155	27.8832	30.4118	24.8289	23.7029	34.7521	27.908
PA14_RS04880	PA14_12070	NC_008463	1042886	1043989	+	1104	921	1257	1118	1445	1316	980	913	937	959	1098	1158	1017	96.2084	109.1	117.685	114.487	113.409	82.702	88.9819	90.7608	86.853	97.772	112.844	94.5087
PA14_RS04885	PA14_12080	NC_008463	1043998	1045020	+	1023	1241	1575	1377	1799	1662	1750	1156	1268	1171	1345	1364	1382	139.9	147.525	156.425	153.82	154.567	159.375	121.586	132.548	114.45	129.249	143.442	138.597
PA14_RS04890	PA14_12090	NC_008463	1045017	1046042	+	1026	1970	2402	1975	2558	2513	1839	1900	2013	2250	2177	2272	2024	221.432	224.329	223.7	218.078	233.026	166.991	199.254	209.809	219.266	208.59	238.232	202.387
PA14_RS04895	PA14_12100	NC_008463	1046108	1047268	+	1161	3468	4390	3637	4852	4378	3096	2992	3123	3530	3302	3518	3279	344.484	362.319	364.047	365.55	358.76	248.444	277.287	287.652	304.003	279.593	325.989	289.754
PA14_RS04900	PA14_12110	NC_008463	1047339	1047620	+	282	804	1042	811	1232	1076	650	641	655	709	653	792	717	328.798	354.061	334.209	382.138	363.014	214.745	244.573	248.382	251.381	227.638	302.145	260.85
PA14_RS04905	PA14_12120	NC_008463	1047620	1048273	+	654	1510	2015	1803	2413	2066	1365	1354	1408	1631	1599	1508	1439	266.27	295.227	320.38	322.729	300.547	194.453	222.762	230.225	249.351	240.354	248.063	225.737
PA14_RS04910	PA14_12130	NC_008463	1048270	1049253	+	984	3426	4228	3780	4507	4188	2588	2672	3251	3208	2821	3039	2680	401.527	411.717	446.42	400.637	404.922	245.035	292.174	353.305	325.968	281.831	332.257	279.421
PA14_RS04915	PA14_12140	NC_008463	1049398	1050291	-	894	376	443	366	478	461	1025	489	532	416	497	453	609	48.5034	47.4816	47.5763	46.768	49.0596	106.818	58.8534	63.6359	46.5255	54.6513	54.513	69.8875
PA14_RS04920	PA14_12150	NC_008463	1050399	1051289	+	891	59	40	61	51	47	562	61	80	69	67	52	158	7.63654	4.30171	7.95608	5.00669	5.01857	58.7649	7.36635	9.60153	7.74296	7.39228	6.27863	18.1928
PA14_RS04925	PA14_12160	NC_008463	1051492	1052838	-	1347	1100	1232	962	1685	1194	1748	818	706	726	810	601	786	94.1776	87.64	82.9955	109.419	84.3329	120.902	65.341	56.0486	53.8895	59.1152	48.0005	59.8653
PA14_RS04930		NC_008463	1052938	1053168	+	231	1	2	1	2	3	6	3	3	2	0	5	2	0.499241	0.829616	0.503078	0.757315	1.23558	2.41991	1.39736	1.38879	0.865672	0	2.32861	0.888256
PA14_RS04940	PA14_12180	NC_008463	1053401	1053553	-	153	111	142	126	164	175	1112	113	139	87	90	83	137	83.6669	88.9316	95.7031	93.7586	108.82	677.131	79.467	97.1519	56.8543	57.8272	58.3614	91.8648
PA14_RS04945	PA14_12200	NC_008463	1053645	1054682	-	1038	652	870	636	959	802	531	445	468	570	497	506	533	72.439	80.3121	71.2044	80.8127	73.5084	47.6602	46.1278	48.2144	54.9051	47.0696	52.4436	52.6805
PA14_RS04950	PA14_12210	NC_008463	1054720	1055343	-	624	1331	1547	1275	1903	1702	1523	1222	1074	1229	1203	1352	1456	245.989	237.555	237.45	266.755	259.499	227.392	210.711	184.055	196.926	189.523	233.094	239.385
PA14_RS04955	PA14_12230	NC_008463	1055410	1058031	-	2622	5680	6852	5191	8168	6689	9632	5009	4887	5072	5005	4782	5460	249.826	250.406	230.073	272.484	242.711	342.25	205.55	199.314	193.411	187.652	196.208	213.639
PA14_RS04960	PA14_12260	NC_008463	1058202	1058633	+	432	99	128	120	104	105	109	72	102	132	97	125	96	26.4286	28.3913	32.2808	21.0576	23.1241	23.5073	17.9328	25.249	30.551	22.0734	31.129	22.7986
PA14_RS04965	PA14_12270	NC_008463	1058706	1059467	+	762	257	279	232	309	237	390	146	135	210	206	155	156	38.8956	35.0839	35.3818	35.4701	29.5906	47.6836	20.6157	18.9455	27.555	26.5762	21.8835	21.0034
PA14_RS04970	PA14_12280	NC_008463	1059517	1061052	-	1536	849	1034	720	985	867	1182	602	604	662	632	500	524	63.7439	64.5043	54.4739	56.0923	53.7017	71.6944	42.1702	42.0507	43.0926	40.449	35.0201	34.9994
PA14_RS04975	PA14_12300	NC_008463	1061238	1062077	-	840	1882	2465	2325	3090	2891	1780	1763	1998	1923	2067	2363	2199	258.382	281.188	321.655	321.764	327.438	197.424	225.825	254.357	228.895	241.904	302.638	268.575
PA14_RS04980	PA14_12310	NC_008463	1062074	1062556	-	483	2061	2410	2105	3089	2737	1525	1854	2009	1721	1975	2060	2071	492.1	478.111	506.468	559.409	539.123	294.159	413.012	444.796	356.262	401.977	458.838	439.899
PA14_RS04985	PA14_12330	NC_008463	1062546	1063568	-	1023	3681	4177	3659	4979	4785	3905	4116	3809	3560	4709	4163	3977	414.966	391.244	415.656	425.721	445.007	355.635	432.912	398.165	347.944	452.517	437.794	398.841
PA14_RS04990	PA14_12350	NC_008463	1063737	1065077	-	1341	602	941	494	983	899	1452	505	979	404	428	469	389	51.7714	67.2388	42.81	64.1185	63.781	100.878	40.5194	78.0696	30.1223	31.3759	37.6256	29.7605
PA14_RS04995	PA14_12360	NC_008463	1065206	1065538	+	333	113	152	120	193	182	841	85	336	70	110	119	96	39.1342	43.738	41.8778	50.6958	51.9981	235.294	27.4647	107.9	21.0179	32.4736	38.4452	29.5765
PA14_RS05000	PA14_12370	NC_008463	1065554	1066102	-	549	1461	1835	1858	2481	2833	1877	2174	1668	1475	2008	1783	1681	306.902	320.275	393.297	395.287	490.947	318.53	426.076	324.901	268.63	359.561	349.396	314.134
PA14_RS05005	PA14_12390	NC_008463	1066311	1067594	-	1284	2087	2467	1906	2716	2496	2237	1996	1873	2123	2164	1935	2258	187.448	184.104	172.506	185.022	184.944	162.316	167.261	155.991	165.318	165.681	162.127	180.418
PA14_RS05010	PA14_12400	NC_008463	1067632	1068261	-	630	329	331	252	359	345	307	308	280	344	318	279	306	60.2251	50.3439	46.4844	49.844	52.1001	45.4001	52.603	47.5276	54.5951	49.6213	47.6434	49.8312
PA14_RS05015	PA14_12410	NC_008463	1068272	1069069	-	798	672	722	608	787	708	859	567	606	643	643	601	631	97.1155	86.6949	88.5416	86.2642	84.4093	100.288	76.4505	81.2078	80.5645	79.2117	81.0234	81.1235
PA14_RS05020		NC_008463	1069280	1071716	+	2437	3892	4122	3682	5049	4354	3616	4781	4182	5085	6287	4535	4128	184.179	162.073	175.58	181.221	169.978	138.239	211.088	183.509	208.627	253.612	200.199	173.782
PA14_RS05025	PA14_12440	NC_008463	1071822	1072469	+	648	803	853	883	1086	1135	769	1548	1155	1540	1795	1746	1466	142.91	126.134	158.355	146.593	166.641	110.563	257.037	190.605	237.619	272.315	289.873	232.102
PA14_RS05030	PA14_12450	NC_008463	1072466	1074115	+	1650	5635	5308	4540	6476	5609	1941	6689	5105	6430	7176	5949	4381	393.851	308.252	319.756	343.306	323.416	109.598	436.192	330.857	389.639	427.543	387.882	272.401
PA14_RS05035	PA14_12470	NC_008463	1074127	1074558	+	432	1517	1245	1371	1795	1526	553	2052	1593	2150	2702	1667	1113	404.971	276.15	368.808	363.446	336.071	119.262	511.085	394.33	497.611	614.87	415.136	264.321
PA14_RS05040	PA14_12490	NC_008463	1074613	1076112	+	1500	2684	2912	2383	3289	2839	2380	2986	2507	2732	3210	2404	2911	206.354	186.02	184.62	191.792	180.067	147.824	214.19	178.727	182.106	210.376	172.418	199.1
PA14_RS05045		NC_008463	1076263	1076829	+	567	77	69	58	95	102	83	51	63	69	60	61	69	15.6614	11.6607	11.8875	14.6554	17.115	13.6381	9.67803	11.8819	12.1675	10.4028	11.5741	12.4849
PA14_RS05050	PA14_12530	NC_008463	1076787	1077872	-	1086	1094	1438	1402	1422	1534	1367	1058	1393	1259	1030	1388	1470	116.174	126.879	150.026	114.532	134.387	117.273	104.823	137.167	115.913	93.2371	137.499	138.87
PA14_RS05055	PA14_12540	NC_008463	1078011	1078580	+	570	127	175	174	180	159	317	49	98	53	46	64	79	25.6952	29.4186	35.4749	27.6221	26.5389	51.8136	9.24956	18.3857	9.29687	7.93349	12.0794	14.2191
PA14_RS05060	PA14_12550	NC_008463	1078614	1079006	-	393	497	502	335	558	452	624	311	401	384	338	271	371	145.843	122.397	99.0602	124.194	109.422	147.928	85.1467	109.114	97.6954	84.5484	74.1849	96.8504
PA14_RS05065	PA14_12560	NC_008463	1079107	1079316	-	210	810	949	937	1327	1199	1186	732	722	547	772	594	806	444.824	433.018	518.522	552.726	543.2	526.168	375.052	367.66	260.438	361.393	304.303	393.764
PA14_RS05070	PA14_12570	NC_008463	1079518	1080027	-	510	258	327	258	327	308	282	203	230	232	304	186	266	58.3407	61.438	58.789	56.0836	57.4567	51.5155	42.8278	48.2265	45.4834	58.5983	39.2357	53.5096
PA14_RS05075		NC_008463	1080475	1081158	+	684	3	8	2	4	1	12	2	8	4	10	4	4	0.50581	1.12071	0.339798	0.51152	0.139093	1.6345	0.314611	1.25073	0.584708	1.43723	0.629134	0.599962
PA14_RS05080	PA14_12610	NC_008463	1081151	1082047	-	897	227	218	231	328	225	276	171	202	254	171	174	177	29.1847	23.2875	29.9272	31.9845	23.8644	28.6666	20.5118	24.0817	28.3124	18.7407	20.8687	20.2442
PA14_RS05085	PA14_12620	NC_008463	1082136	1082552	-	417	638	580	598	686	524	949	629	521	617	599	495	730	176.444	133.276	166.653	143.895	119.552	212.026	162.299	133.607	147.94	141.212	127.705	179.6
PA14_RS05090	PA14_12630	NC_008463	1082989	1085211	+	2223	559	672	581	706	714	797	497	554	711	637	566	627	28.9998	28.966	30.3727	27.7795	30.5576	33.4024	24.0556	26.6501	31.9791	28.1696	27.3915	28.9366
PA14_RS05095	PA14_12640	NC_008463	1085222	1085629	-	408	36	69	63	52	59	46	21	29	14	21	25	13	10.1757	16.205	17.9443	11.1481	13.7579	10.504	5.53808	7.60091	3.43086	5.05988	6.59203	3.26891
PA14_RS05100	PA14_12650	NC_008463	1085653	1086387	-	735	117	139	142	169	178	118	64	94	49	71	34	46	18.3578	18.1212	22.4516	20.1121	23.0405	14.9573	9.36899	13.6763	6.66568	9.49626	4.97658	6.42082
PA14_RS05105	PA14_12670	NC_008463	1086477	1087616	-	1140	340	351	264	468	346	476	242	212	246	249	196	214	34.3951	29.5027	26.912	35.9087	28.8756	38.901	22.8408	19.8865	21.5757	21.4722	18.4965	19.2588
PA14_RS05110	PA14_12680	NC_008463	1087678	1088514	+	837	260	299	342	314	311	210	302	347	431	423	382	341	35.8237	34.2298	47.484	32.8143	35.3505	23.3751	38.8223	44.3335	51.4858	49.6817	49.0995	41.7974
PA14_RS05115	PA14_12690	NC_008463	1088521	1088955	-	435	87	111	97	143	114	82	52	65	54	63	48	41	23.0649	24.4508	25.9137	28.7545	24.9331	17.5624	12.8622	15.9791	12.4119	14.2375	11.8711	9.66974
PA14_RS05120	PA14_12700	NC_008463	1089022	1089678	-	657	143	208	127	274	164	214	79	86	93	87	60	67	25.1011	30.3359	22.4639	36.4791	23.7486	30.3464	12.9378	13.9978	14.1531	13.0177	9.82483	10.4624
PA14_RS05125	PA14_12710	NC_008463	1089762	1090856	-	1095	140	155	110	191	118	111	119	99	93	112	79	92	14.7447	13.5637	11.6742	15.2573	10.2525	9.44426	11.6932	9.66828	8.49189	10.0551	7.76161	8.61973
PA14_RS05130	PA14_12730	NC_008463	1091014	1091595	-	582	180	196	138	253	164	241	114	81	122	110	80	116	35.6674	32.2695	27.5552	38.0239	26.809	38.5792	21.0757	14.883	20.9591	18.5802	14.7879	20.4482
PA14_RS05135		NC_008463	1091695	1092411	+	717	363	408	307	473	323	4655	215	287	431	462	334	1619	58.3861	54.5256	49.7584	57.7033	42.8591	604.867	32.2641	42.8046	60.1027	63.3438	50.1148	231.658
PA14_RS05140	PA14_12750	NC_008463	1092477	1092980	+	504	476	536	439	675	539	1478	483	476	591	628	497	826	108.918	101.905	101.223	117.147	101.746	273.214	103.114	100.996	117.244	122.493	106.088	168.139
PA14_RS05145	PA14_12760	NC_008463	1093058	1094407	+	1350	774	876	702	978	855	1447	667	773	699	734	615	807	66.1195	62.177	60.4297	63.3671	60.2549	99.8605	53.1609	61.2313	51.7701	53.4495	49.0095	61.3281
PA14_RS05150	PA14_12770	NC_008463	1094430	1095671	-	1242	417	474	405	497	455	518	263	360	395	381	316	331	38.7201	36.5692	37.8949	35.002	34.8538	38.8568	22.7842	30.9962	31.7988	30.1568	27.3719	27.3418
PA14_RS30110		NC_008463	1095660	1095935	+	276	25	18	25	42	22	25	26	46	26	39	31	39	10.4461	6.24917	10.5264	13.3106	7.58357	8.43898	10.1359	17.8228	9.41889	13.8911	12.0835	14.4969
PA14_RS05155	PA14_12780	NC_008463	1095964	1096593	-	630	1148	1229	1218	1685	1297	1113	919	856	934	1021	898	956	210.147	186.926	224.674	233.947	195.866	164.594	156.955	145.299	148.232	159.319	153.347	155.682
PA14_RS05160	PA14_12810	NC_008463	1096875	1098053	+	1179	200	246	271	299	233	223	202	223	266	320	204	240	19.5631	19.9931	26.7118	22.1828	18.8019	17.6218	18.4348	20.2264	22.5581	26.682	18.6147	20.8842
PA14_RS05165	PA14_12820	NC_008463	1098155	1101793	+	3639	225	262	248	309	305	209	201	231	219	286	226	230	7.13055	6.89888	7.91984	7.42737	7.97403	5.35086	5.94311	6.78825	6.01724	7.72619	6.68137	6.48434
PA14_RS05170	PA14_12840	NC_008463	1102008	1102598	+	591	832	872	957	971	913	679	792	926	974	949	752	801	162.352	141.38	188.179	143.711	146.975	107.039	144.191	167.553	164.781	157.856	136.889	139.048
PA14_RS05175	PA14_12850	NC_008463	1102625	1103203	+	579	367	372	374	341	337	345	346	346	409	426	383	339	73.0987	61.5635	75.0654	51.5151	55.3747	55.5136	64.298	63.9036	70.6285	72.329	71.1638	60.0677
PA14_RS05180	PA14_12860	NC_008463	1103206	1104801	+	1596	671	718	685	861	785	674	635	576	748	763	591	691	48.4855	43.1073	49.8775	47.1877	46.7947	39.3447	42.8096	38.5938	46.8602	46.9973	39.8376	44.4186
PA14_RS05185	PA14_12870	NC_008463	1104835	1105704	+	870	663	738	655	900	835	831	683	598	653	649	632	718	87.8854	81.2824	87.4921	90.4861	91.3119	88.9899	84.4698	73.5038	75.0463	73.3342	78.1514	84.6692
PA14_RS05190	PA14_12890	NC_008463	1105701	1106297	+	597	369	396	286	497	432	311	305	303	323	304	274	297	71.2811	63.5594	55.6722	72.8183	68.8446	48.5339	54.97	54.2746	54.0958	50.0588	49.3759	51.039
PA14_RS05195	PA14_12900	NC_008463	1106421	1106702	-	282	3058	3805	3749	3646	3793	3833	2079	2213	2535	2025	1923	2094	1250.58	1292.9	1544.95	1130.91	1279.66	1266.34	793.241	839.19	898.803	705.923	733.617	761.812
PA14_RS05200	PA14_12910	NC_008463	1107072	1107251	+	180	53	85	73	48	87	77	59	61	71	93	41	52	33.9567	45.2487	47.13	23.3253	45.984	39.8545	35.2679	36.2398	39.4386	50.7916	24.5048	29.6381
PA14_RS05205	PA14_12920	NC_008463	1107458	1108471	+	1014	67	2020	1416	109	2177	1194	122	2046	272	151	504	190	7.62007	190.885	162.283	9.40258	204.259	109.705	12.9456	215.772	26.8205	14.6393	53.4726	19.2236
PA14_RS05210	PA14_12940	NC_008463	1108535	1109326	+	792	30	779	583	36	955	471	25	680	193	22	232	87	4.36836	94.2479	85.5441	3.9759	114.72	55.4057	3.39637	91.8146	24.3651	2.73073	31.5139	11.2697
PA14_RS05215	PA14_12960	NC_008463	1109316	1110134	+	819	28	631	428	35	658	300	26	496	181	33	219	79	3.94272	73.8252	60.7305	3.73803	76.4367	34.1269	3.41578	64.7628	22.0968	3.96106	28.7673	9.89608
PA14_RS05220	PA14_12970	NC_008463	1110241	1111074	+	834	71	1476	716	87	1385	758	49	1056	328	56	602	258	9.81781	169.582	99.7686	9.12456	157.995	84.6764	6.32164	135.402	39.3227	6.6009	77.655	31.7376
PA14_RS05225	PA14_12980	NC_008463	1111237	1113273	+	2037	647	750	514	876	634	540	461	519	342	518	353	357	36.6299	35.2801	29.3237	37.6159	29.6114	24.698	24.3506	27.2461	16.7869	24.9989	18.6433	17.9803
PA14_RS05230	PA14_12990	NC_008463	1113381	1115342	-	1962	521	818	606	746	948	1163	512	939	651	577	688	805	30.6239	39.9497	35.8939	33.2582	45.9695	55.2255	28.0783	51.1793	33.1755	28.9107	37.7249	42.0937
PA14_RS05235	PA14_13000	NC_008463	1115532	1116506	-	975	84	798	507	137	624	1633	240	1389	405	338	402	225	9.93567	78.4255	60.4297	12.2906	60.8892	156.042	26.4854	152.344	41.5323	34.0795	44.3568	23.6754
PA14_RS05240	PA14_13010	NC_008463	1116682	1117461	-	780	173	1525	770	172	1069	9237	689	2938	446	917	773	433	25.5784	187.342	114.721	19.2882	130.39	1103.3	95.044	402.796	57.171	115.573	106.616	56.9526
PA14_RS05245	PA14_13030	NC_008463	1117899	1119365	+	1467	449	500	605	509	444	625	536	486	730	637	463	705	35.2971	32.6587	47.9261	30.3491	28.7947	39.6925	39.3129	35.427	49.754	42.6865	33.9539	49.3036
PA14_RS05250	PA14_13040	NC_008463	1119369	1120376	+	1008	372	403	448	385	355	415	352	402	481	477	384	544	42.5603	38.3093	51.6493	33.4086	33.5064	38.3572	37.5735	42.6475	47.7112	46.52	40.9836	55.3679
PA14_RS05255	PA14_13050	NC_008463	1120390	1120560	+	171	83	82	78	47	60	73	77	63	81	63	38	78	55.9763	45.9491	53.0085	24.0414	33.3822	39.7728	48.4501	39.3978	47.3614	36.2181	23.9071	46.7971
PA14_RS05260	PA14_13060	NC_008463	1120835	1121623	-	789	564	598	556	751	614	695	654	592	665	811	669	884	82.4374	72.6245	81.8926	83.2571	74.0375	82.0667	89.1868	80.2366	84.2714	101.047	91.2196	114.946
PA14_RS05265	PA14_13070	NC_008463	1121725	1122906	+	1182	65	39	61	53	63	83	47	51	59	58	49	46	6.34188	3.1616	5.99735	3.92208	5.07088	6.54214	4.27839	4.61403	4.9908	4.82383	4.45982	3.99264
PA14_RS05270	PA14_13090	NC_008463	1122963	1124138	-	1176	2577	2968	1599	2845	2757	3421	3370	3279	2833	3262	2726	2705	252.714	241.833	158.011	211.609	223.044	271.022	308.335	298.169	240.866	272.683	249.378	235.983
PA14_RS05275	PA14_13110	NC_008463	1124320	1126002	+	1683	485	784	787	630	730	350	406	448	399	396	242	207	33.2338	44.6366	54.3422	32.7427	41.2666	19.3751	25.9562	28.4657	23.7041	23.1309	15.4693	12.6185
PA14_RS30115		NC_008463	1125963	1126166	+	204	28	55	49	45	57	31	29	23	34	31	14	18	15.8289	25.834	27.9134	19.2948	26.5831	14.1576	15.2956	12.0566	16.6642	14.9387	7.38307	9.05237
PA14_RS05280	PA14_13130	NC_008463	1126214	1128139	+	1926	2106	3674	2763	2701	3025	835	2589	2898	1800	2292	1106	968	126.103	182.786	166.714	122.667	149.427	40.3914	144.636	160.905	93.4441	116.988	61.7786	51.5631
PA14_RS05285	PA14_13140	NC_008463	1128200	1129567	+	1368	2100	3265	2821	2867	3096	917	2084	2732	1802	1817	1072	986	177.034	228.695	239.643	183.316	215.315	62.4514	163.912	213.561	131.706	130.572	84.3039	73.9453
PA14_RS05290	PA14_13150	NC_008463	1129901	1132621	+	2721	979	1258	1116	1203	1172	492	728	868	766	731	690	534	41.4932	44.3008	47.6631	38.6719	40.9788	16.846	28.7874	34.1129	28.1472	26.4101	27.281	20.1341
PA14_RS05295	PA14_13170	NC_008463	1132653	1135031	-	2379	196	256	1118	186	294	10915	183	318	2405	218	1062	3641	9.50132	10.3111	54.6128	6.83876	11.7574	427.453	8.27669	14.2942	101.078	9.00831	48.0252	157.017
PA14_RS30120		NC_008463	1135355	1135546	-	192	8	17	11	19	18	14	23	30	6	15	15	10	4.8052	8.48412	6.65792	8.65587	8.91931	6.79338	12.8892	16.7089	3.12454	7.68018	8.40483	5.34341
PA14_RS05300	PA14_13190	NC_008463	1135535	1136926	+	1392	5296	5181	5366	5041	5168	2588	7622	7098	6170	6582	5940	5881	438.764	356.643	447.98	316.764	353.219	173.214	589.155	545.286	443.181	464.836	459.078	433.443
PA14_RS05305	PA14_13200	NC_008463	1137043	1137819	+	777	465	456	478	548	539	311	443	458	521	504	429	437	69.0167	56.2345	71.4914	61.6905	65.9976	37.2905	61.3455	63.0336	67.0428	63.7663	59.3985	57.7006
PA14_RS05310	PA14_13210	NC_008463	1137829	1138011	-	183	13	15	13	12	13	9	26	13	16	11	8	12	8.19246	7.85415	8.25542	5.73573	6.75853	4.58195	15.287	7.59662	8.74187	5.90912	4.70303	6.72745
PA14_RS05315	PA14_13220	NC_008463	1138174	1138602	-	429	90	84	85	120	93	81	116	69	88	90	97	83	24.194	18.7621	23.0255	24.4671	20.6246	17.5908	29.0938	17.1997	20.5098	20.6237	24.325	19.8491
PA14_RS05320	PA14_13230	NC_008463	1138820	1139302	+	483	531	563	534	723	549	698	556	495	574	677	505	510	126.786	111.692	128.482	130.933	108.14	134.638	123.859	109.594	118.823	137.792	112.482	108.329
PA14_RS05325	PA14_13240	NC_008463	1139299	1139550	+	252	294	254	281	342	280	386	256	240	309	278	217	271	134.545	96.5812	129.584	118.709	105.71	142.707	109.305	101.845	122.601	108.449	92.6399	110.329
PA14_RS05330	PA14_13250	NC_008463	1139555	1140007	+	453	374	307	320	377	351	392	334	269	367	347	273	295	95.2129	64.9381	82.0916	72.795	73.7172	80.6208	79.332	63.5012	81.0034	75.3031	64.8341	66.8104
PA14_RS05335	PA14_13260	NC_008463	1140109	1140666	+	558	205	149	170	327	179	112	224	79	164	206	83	129	42.3684	25.5865	35.4048	51.2592	30.5196	18.7001	43.193	15.1398	29.3863	36.2923	16.0023	23.7179
PA14_RS05340	PA14_13280	NC_008463	1140663	1141886	+	1224	408	289	446	631	309	138	431	115	537	522	251	300	38.4416	22.6243	42.3448	45.0927	24.018	10.504	37.8875	10.0472	43.866	41.9247	22.0613	25.1455
PA14_RS05345	PA14_13290	NC_008463	1142001	1142996	+	996	540	451	492	848	412	159	425	142	476	442	299	245	62.5254	43.3887	57.4054	74.4724	39.3548	14.8729	45.9124	15.246	47.7841	43.6259	32.2962	25.2364
PA14_RS05350	PA14_13300	NC_008463	1143008	1143898	+	891	628	430	413	859	425	124	371	128	501	473	240	188	81.2838	46.2434	53.8666	84.3284	45.3807	12.9659	44.8019	15.3624	56.2206	52.1873	28.9783	21.6471
PA14_RS05355	PA14_13320	NC_008463	1143892	1144407	+	516	352	231	241	411	267	62	175	69	233	274	122	105	78.6711	42.8965	54.2768	69.6708	49.2291	11.1944	36.4912	14.2997	45.1483	52.2014	25.436	20.8766
PA14_RS05360	PA14_13330	NC_008463	1144659	1146221	+	1563	102	71	78	141	89	62	73	57	81	86	52	41	7.52599	4.3527	5.79939	7.89076	5.4174	3.69566	5.02532	3.89981	5.18157	5.40905	3.57918	2.69119
PA14_RS05365	PA14_13340	NC_008463	1146258	1148600	+	2343	58	69	56	70	61	82	58	46	43	48	39	36	2.85482	2.82186	2.77755	2.61327	2.47695	3.26062	2.66352	2.09949	1.83498	2.01396	1.79074	1.57634
PA14_RS05370	PA14_13350	NC_008463	1148922	1149641	-	720	914	1239	1161	1227	1207	484	546	471	516	532	583	371	146.398	164.891	187.39	149.063	159.491	62.6285	81.5944	69.9546	71.656	72.6374	87.1114	52.8642
PA14_RS30125	PA14_13360	NC_008463	1149638	1150423	-	786	720	1036	972	1071	995	416	364	309	315	300	357	220	105.641	126.298	143.711	119.186	120.437	49.3094	49.8286	42.0401	40.0704	37.5215	48.8635	28.7158
PA14_RS05380	PA14_13370	NC_008463	1150420	1150803	-	384	296	457	393	455	406	187	145	157	112	85	145	72	88.8961	114.037	118.935	103.643	100.59	45.3701	40.6291	43.7216	29.1623	21.7605	40.6234	19.2363
PA14_RS05385	PA14_13380	NC_008463	1150796	1151323	-	528	396	638	551	585	604	268	176	195	144	129	144	83	86.4935	115.783	121.273	96.9127	108.834	47.289	35.8656	39.4938	27.2687	24.018	29.3405	16.1274
PA14_RS05390	PA14_13390	NC_008463	1151320	1151715	-	396	279	332	244	327	340	148	162	143	89	112	87	74	81.2515	80.3345	71.6047	72.2289	81.6853	34.8197	44.0169	38.6161	22.4714	27.8038	23.6354	19.1715
PA14_RS05395	PA14_13410	NC_008463	1152100	1153683	-	1584	541	838	540	864	808	1152	540	690	355	358	448	437	39.388	50.693	39.6174	47.7109	48.5307	67.7573	36.6808	46.5824	22.4083	22.2182	30.4272	28.3039
PA14_RS05400	PA14_13420	NC_008463	1153904	1154365	+	462	382	467	491	438	398	543	387	358	512	383	357	400	95.355	96.8577	123.506	82.926	81.9599	109.501	90.1299	82.8646	110.806	81.4964	83.1314	88.8256
PA14_RS05405	PA14_13430	NC_008463	1154465	1156819	-	2355	943	932	746	1428	979	423	691	381	482	542	372	254	46.1788	37.9214	36.8125	53.0391	39.5505	16.7343	31.5709	17.3006	20.4641	22.6251	16.9938	11.0653
PA14_RS05410	PA14_13450	NC_008463	1156914	1157867	-	954	200	171	116	306	192	212	109	83	84	125	71	144	24.1771	17.1754	14.1305	28.0564	19.1475	20.7036	12.2936	9.30374	8.80372	12.8808	8.00662	15.4858
PA14_RS05415	PA14_13460	NC_008463	1157864	1158373	-	510	323	233	166	461	352	396	266	126	153	225	101	292	73.039	43.7769	37.8255	79.0659	65.6648	72.3409	56.1192	26.4197	29.9955	43.3704	21.3054	58.7398
PA14_RS05420	PA14_13470	NC_008463	1158474	1159355	-	882	307	278	261	388	320	321	203	222	188	222	204	198	40.1414	30.202	34.3889	38.4788	34.5177	33.9075	24.7644	26.9161	21.312	24.7438	24.8829	23.0312
PA14_RS05425	PA14_13490	NC_008463	1159481	1160383	+	903	43	51	35	61	41	30	58	38	43	54	32	33	5.49165	5.4118	4.5043	5.90882	4.31973	3.09523	6.91099	4.50012	4.7612	5.87878	3.81242	3.74927
PA14_RS05430	PA14_13500	NC_008463	1160401	1161378	-	978	231	247	207	299	261	396	169	177	177	177	169	193	27.2393	24.2001	24.5968	26.7418	25.3899	37.7238	18.5929	19.3536	18.0955	17.7916	18.5903	20.246
PA14_RS05435	PA14_13510	NC_008463	1161473	1162426	-	954	602	562	600	763	641	783	712	575	659	747	710	679	72.773	56.4478	73.0886	69.9576	63.9249	76.4667	80.303	64.4536	69.0673	76.9757	80.0662	73.0199
PA14_RS05440	PA14_13520	NC_008463	1162672	1164162	+	1491	44	69	45	72	50	69	27	90	39	42	51	42	3.40328	4.43436	3.50737	4.2239	3.19045	4.31152	1.94844	6.45495	2.61531	2.76919	3.67986	2.88996
PA14_RS05445	PA14_13530	NC_008463	1164159	1166354	+	2196	68	88	64	101	101	86	60	118	87	65	109	75	3.57107	3.83981	3.38684	4.02298	4.37572	3.64859	2.93981	5.74616	3.96116	2.9098	5.3399	3.50388
PA14_RS05450		NC_008463	1166344	1166544	+	201	6	11	7	16	16	10	15	16	5	13	14	10	3.44253	5.24392	4.04715	6.96278	7.57328	4.63514	8.02962	8.5124	2.48719	6.35812	7.49326	5.10416
PA14_RS05455	PA14_13560	NC_008463	1166581	1167489	+	909	62	130	88	124	114	79	83	102	146	120	157	117	7.86593	13.7037	11.2503	11.9321	11.9317	8.09697	9.82458	11.9995	16.0592	12.9777	18.5812	13.2051
PA14_RS05460	PA14_13580	NC_008463	1167617	1168780	-	1164	919	733	979	1040	580	475	1275	485	1142	1240	458	1108	91.051	60.3407	97.741	78.1518	47.4062	38.0189	117.857	44.5571	98.0954	104.725	42.3303	97.6578
PA14_RS05465	PA14_13590	NC_008463	1168793	1169455	-	663	452	359	498	659	361	348	679	285	590	616	296	645	78.6226	51.8848	87.2896	86.9422	51.8029	48.9018	110.194	45.9684	88.9762	91.3374	48.0305	99.8082
PA14_RS05470	PA14_13600	NC_008463	1169455	1170390	-	936	794	540	812	1054	642	554	1008	486	968	877	432	1054	97.8289	55.2812	100.815	98.4971	65.2558	55.1433	115.874	55.525	103.403	92.1097	49.6532	115.527
PA14_RS05475	PA14_13610	NC_008463	1170390	1171112	-	723	543	392	529	592	355	445	618	293	736	603	338	722	86.6131	51.9526	85.0285	71.6213	46.7143	57.3431	91.9708	43.3368	101.783	81.9899	50.2941	102.452
PA14_RS30130		NC_008463	1171256	1171480	-	225	4	10	7	8	6	5	2	4	4	7	3	4	2.05022	4.2587	3.61545	3.11004	2.53705	2.07036	0.956417	1.9011	1.77751	3.05842	1.43442	1.82389
PA14_RS05480	PA14_13620	NC_008463	1171554	1172828	+	1275	606	655	477	755	542	548	657	489	660	702	444	493	54.8131	49.2255	43.4766	51.7959	40.4436	40.0433	55.4441	41.0135	51.757	54.1263	37.4638	39.6695
PA14_RS05485	PA14_13630	NC_008463	1172887	1173132	-	246	284	243	272	294	233	228	294	200	333	314	153	293	133.139	94.6521	128.493	104.537	90.1117	86.3493	128.591	86.9406	135.346	125.48	66.9107	122.195
PA14_RS05490	PA14_13650	NC_008463	1173163	1174062	-	900	308	316	229	323	265	250	351	211	266	290	214	251	39.4667	33.6437	29.5692	31.392	28.0133	25.8795	41.9628	25.0708	29.5512	31.6765	25.5806	28.6122
PA14_RS05495	PA14_13660	NC_008463	1174167	1174823	-	657	6	9	17	27	12	16	7	14	15	12	13	7	1.05319	1.31261	3.00698	3.59465	1.73771	2.26889	1.14639	2.27872	2.28277	1.79555	2.12871	1.09308
PA14_RS05500	PA14_13670	NC_008463	1174918	1175304	-	387	98	107	76	142	100	57	81	82	76	94	60	65	29.2037	26.4931	22.8218	32.0949	24.5838	13.7222	22.5203	22.6585	19.6353	23.878	16.6794	17.2315
PA14_RS05505	PA14_13680	NC_008463	1175325	1176155	-	831	177	194	162	208	180	152	168	117	176	179	166	116	24.5637	22.3697	22.6548	21.8938	20.6078	17.0413	21.7525	15.0561	21.1762	21.1755	21.4905	14.3211
PA14_RS05510	PA14_13690	NC_008463	1176243	1176992	-	750	425	442	319	510	448	338	490	320	505	495	386	395	65.3507	56.4703	49.4284	59.4795	56.8299	41.987	70.2967	45.6264	67.3233	64.8822	55.3688	54.0326
PA14_RS05515	PA14_13710	NC_008463	1177008	1177472	-	465	447	456	370	503	482	392	442	359	536	584	442	448	110.861	93.9661	92.4689	94.618	98.6176	78.5402	102.275	82.56	115.252	123.464	102.261	98.8428
PA14_RS05520	PA14_13720	NC_008463	1177638	1178033	-	396	625	485	574	640	495	231	402	198	626	529	303	282	182.015	117.356	168.447	141.365	118.924	54.347	109.227	53.4685	158.057	131.323	82.3164	73.059
PA14_RS05525	PA14_13730	NC_008463	1178118	1178777	-	660	1478	1403	2096	2112	1759	1064	1748	936	2119	1906	1446	1740	258.257	203.692	369.058	279.904	253.561	150.195	284.969	151.656	321.013	283.897	235.702	270.474
PA14_RS05530	PA14_13740	NC_008463	1178774	1180642	-	1869	832	770	842	1110	977	810	849	629	826	988	752	767	51.3377	39.4767	52.354	51.9484	49.7331	40.3771	48.8763	35.989	44.1882	51.9672	43.286	42.1023
PA14_RS05535	PA14_13750	NC_008463	1180817	1182112	+	1296	2926	1940	2520	5100	2785	1389	4358	1033	3442	4881	2061	3089	260.37	143.435	225.966	344.21	204.447	99.8519	361.811	85.236	265.547	370.242	171.085	244.53
PA14_RS05540	PA14_13770	NC_008463	1182125	1183531	+	1407	1983	1488	2326	3754	1856	517	2758	681	3418	3253	1816	1967	162.537	101.337	192.116	233.377	125.5	34.2338	210.911	51.7584	242.892	227.285	138.855	143.427
PA14_RS05545	PA14_13780	NC_008463	1183607	1187392	+	3786	5968	4226	4669	10030	4009	592	4589	1190	3761	4236	1845	1520	181.79	106.957	143.315	231.728	100.743	14.568	130.418	33.612	99.3249	109.991	52.427	41.1892
PA14_RS05550	PA14_13800	NC_008463	1187404	1188945	+	1542	3266	2003	2247	4599	1865	358	2632	902	2116	1936	954	696	244.261	124.467	169.342	260.878	115.068	21.6301	183.654	62.5533	137.204	123.425	66.5584	46.3068
PA14_RS05555	PA14_13810	NC_008463	1188951	1189691	+	741	493	334	289	670	305	45	388	146	252	274	141	73	76.7275	43.1904	45.3238	79.0888	39.1599	5.65788	56.3396	21.0699	34.003	36.3508	20.471	10.1071
PA14_RS05560	PA14_13830	NC_008463	1189694	1190377	+	684	631	430	401	926	415	86	533	170	349	309	186	157	106.389	60.2381	68.1295	118.417	57.7234	11.7139	83.8438	26.5779	51.0158	44.4103	29.2547	23.5485
PA14_RS05565	PA14_13840	NC_008463	1190432	1191250	+	819	495	398	379	619	340	76	405	158	348	313	126	128	69.7017	46.5649	53.7777	66.1097	39.4962	8.64547	53.2073	20.6301	42.4845	37.5701	16.5511	16.0342
PA14_RS05570	PA14_13850	NC_008463	1191307	1192296	+	990	317	253	227	421	234	47	220	94	186	147	88	67	36.9272	24.4875	26.6463	37.1968	22.4875	4.42305	23.9104	10.1536	18.7851	14.597	9.56283	6.9432
PA14_RS05580	PA14_13870	NC_008463	1192617	1193000	-	384	76	82	92	103	82	84	52	57	46	73	41	51	22.8247	20.4617	27.8422	23.462	20.3162	20.3801	14.5704	15.8735	11.9774	18.6884	11.4866	13.6257
PA14_RS05585	PA14_13890	NC_008463	1193203	1194776	-	1574	179	228	194	276	279	233	173	192	169	222	190	179	13.1151	13.88	14.3233	15.3378	16.864	13.7915	11.8261	13.0444	10.7354	13.8653	12.9864	11.6672
PA14_RS05590		NC_008463	1194757	1195161	-	405	118	128	136	148	167	156	69	92	53	101	100	102	33.6008	30.2841	39.0239	31.9643	39.2303	35.8863	18.3313	24.2919	13.0845	24.5159	26.5634	25.8384
PA14_RS05595	PA14_13940	NC_008463	1196245	1197924	+	1680	1760	2074	1702	2286	2024	1316	2046	1501	1292	2064	1562	1669	120.816	118.293	117.733	119.022	114.62	72.9803	131.038	95.5431	76.8933	120.776	100.026	101.922
PA14_RS30135	PA14_13950	NC_008463	1197924	1198262	+	339	2160	2702	1693	2605	2019	1503	1816	1677	1431	1966	1945	2197	734.812	763.739	580.369	672.151	566.626	413.065	576.39	529.007	422.061	570.119	617.247	664.891
PA14_RS05600	PA14_13990	NC_008463	1199242	1200033	+	792	1316	1118	940	1591	1202	1025	1525	1189	1117	1479	1011	1051	191.625	135.262	137.927	175.713	144.391	120.575	207.178	160.541	141.014	183.58	137.33	136.144
PA14_RS05605	PA14_14000	NC_008463	1200057	1200689	-	633	230	267	255	317	240	181	211	183	206	212	170	167	41.9031	40.4173	46.8148	43.804	36.0718	26.64	35.8656	30.9154	32.5386	32.9241	28.8924	27.0665
PA14_RS05610	PA14_14010	NC_008463	1200752	1201879	-	1128	215	205	166	285	191	120	251	163	180	258	156	152	21.9812	17.4142	17.102	22.1001	16.1096	9.91131	23.9422	15.4528	15.9551	22.485	14.8783	13.8247
PA14_RS05615	PA14_14020	NC_008463	1201902	1202849	-	948	211	195	156	259	218	147	212	160	162	221	112	138	25.6683	19.7099	19.1233	23.8974	21.878	14.4467	24.0618	18.0484	17.0861	22.9174	12.7101	14.9345
PA14_RS05620	PA14_14040	NC_008463	1203010	1204581	-	1572	1883	2719	2100	2863	2527	3541	1141	1632	1021	947	1004	1063	138.14	165.736	155.244	159.304	152.937	209.861	78.0968	111.019	64.9395	59.2214	68.71	69.3746
PA14_RS30140		NC_008463	1204550	1204795	-	246	49	53	58	75	48	31	63	30	50	78	54	47	22.9712	20.6443	27.3993	26.6677	18.5638	11.7405	27.5553	13.0411	20.3222	31.1703	23.6155	19.6012
PA14_RS05625	PA14_14060	NC_008463	1204817	1206715	+	1899	918	1866	681	1027	1744	683	1753	1932	1061	1634	1265	1028	55.7494	94.1555	41.6744	47.3047	87.3739	33.5085	99.3246	108.795	55.8632	84.5879	71.6646	55.5377
PA14_RS05630	PA14_14080	NC_008463	1206731	1207378	-	648	507	526	384	658	442	285	270	155	319	352	201	262	90.2309	77.7804	68.8657	88.8197	64.8944	40.9759	44.8321	25.5791	49.2211	53.401	33.3703	41.4807
PA14_RS05635	PA14_14100	NC_008463	1207659	1208684	+	1026	521	672	593	538	561	462	404	519	487	438	447	398	58.5616	62.7597	67.1667	45.8663	52.0206	41.9521	42.3676	54.0939	47.4588	41.967	46.8705	39.7975
PA14_RS05640	PA14_14110	NC_008463	1208798	1209514	+	717	1335	1339	1395	1719	1471	1438	1449	1104	1490	1655	1330	1501	214.726	178.945	226.101	209.708	195.188	186.852	217.445	164.656	207.779	226.913	199.559	214.774
PA14_RS05645	PA14_14130	NC_008463	1209585	1210067	+	483	389	347	410	446	356	392	351	339	449	382	344	362	92.8805	68.8401	98.6469	80.7693	70.1234	75.6133	78.1916	75.0552	92.9469	77.7495	76.6215	76.8921
PA14_RS05650	PA14_14140	NC_008463	1210134	1210835	+	702	441	498	494	603	481	477	286	346	483	367	338	443	72.4476	67.9754	81.778	75.1344	65.1881	63.3053	43.8358	52.7068	68.7932	51.3938	51.7987	64.7421
PA14_RS05655	PA14_14150	NC_008463	1210828	1211142	+	315	203	209	264	251	184	232	135	161	211	182	148	154	74.3204	63.5763	97.3958	69.6982	55.5735	68.6178	46.113	54.6567	66.9742	56.7992	50.5464	50.1568
PA14_RS05660	PA14_14160	NC_008463	1211171	1211860	+	690	249	293	213	319	263	305	146	175	177	146	157	162	41.6172	40.6891	35.8738	40.439	36.2633	41.1822	22.7669	27.1217	25.6484	20.801	24.4788	24.0872
PA14_RS05665	PA14_14170	NC_008463	1211981	1212916	+	936	1048	1006	884	1160	997	1090	1355	1139	1516	1505	1143	1273	129.124	102.987	109.755	108.403	101.34	108.495	155.763	130.13	161.942	158.067	131.374	139.532
PA14_RS05670	PA14_14200	NC_008463	1212920	1213672	+	753	625	675	573	717	589	523	746	612	1054	892	704	632	95.721	85.895	88.4314	83.2881	74.4184	64.7092	106.597	86.9129	139.953	116.453	100.581	86.1077
PA14_RS05675	PA14_14210	NC_008463	1213761	1214672	+	912	855	1080	821	1156	981	607	749	527	544	699	511	470	108.117	113.472	104.615	110.872	102.337	62.0087	88.3664	61.7936	59.6403	75.3466	60.2789	52.8717
PA14_RS05680	PA14_14220	NC_008463	1214715	1215719	-	1005	1058	1263	894	1488	1187	1625	748	868	788	764	727	760	121.406	120.419	103.376	129.508	112.369	150.642	80.0821	92.3595	78.3963	74.7324	77.8229	77.5832
PA14_RS05685	PA14_14230	NC_008463	1215812	1217167	-	1356	724	838	680	887	784	864	765	708	752	832	647	739	61.5745	59.2166	58.2769	57.2167	55.0068	59.3626	60.7018	55.8344	55.449	60.3177	51.3315	55.912
PA14_RS05690	PA14_14250	NC_008463	1217241	1217711	-	471	206	191	206	218	207	203	157	152	174	177	131	128	50.4392	38.8572	50.8269	40.485	41.8128	40.1545	35.8656	34.5105	36.9372	36.9431	29.9219	27.881
PA14_RS05695	PA14_14270	NC_008463	1217815	1218357	+	543	724	746	800	739	652	741	650	746	1020	988	732	861	153.766	131.643	171.213	119.043	114.237	127.139	128.799	146.915	187.817	178.87	145.027	162.676
PA14_RS05700	PA14_14280	NC_008463	1218347	1219243	-	897	251	212	197	249	185	262	224	197	221	238	215	246	32.2703	22.6466	25.5224	24.2809	19.6218	27.2125	26.8692	23.4856	24.634	26.0835	25.7861	28.136
PA14_RS05705	PA14_14290	NC_008463	1219367	1219978	+	612	194	201	148	183	176	155	165	169	178	223	173	152	36.5572	31.4705	28.1033	26.1552	27.3603	23.5961	29.009	29.53	29.0806	35.8208	30.4112	25.4807
PA14_RS05710	PA14_14300	NC_008463	1220135	1221127	-	993	40	69	41	40	65	1308	27	77	49	48	81	99	4.64551	6.65823	4.79823	3.52346	6.22765	122.721	2.9256	8.29219	4.93381	4.75197	8.77556	10.2284
PA14_RS05715	PA14_14310	NC_008463	1221193	1221495	-	303	320	465	315	398	431	1296	302	531	219	282	322	244	121.795	147.052	120.813	114.894	135.33	398.494	107.242	187.404	72.2665	91.493	114.328	82.6166
PA14_RS05720	PA14_14320	NC_008463	1221697	1222182	+	486	20	24	11	17	18	27	12	10	8	8	7	12	4.74587	4.73189	2.63029	3.05965	3.52368	5.17591	2.65671	2.20035	1.64585	1.61821	1.54953	2.53317
PA14_RS05725		NC_008463	1222086	1222450	-	365	46	152	61	45	189	67	20	54	28	26	45	33	14.5341	39.9034	19.4215	10.784	49.2639	17.1018	5.89572	15.8208	7.67009	7.00264	13.2635	9.27558
PA14_RS05730	PA14_14330	NC_008463	1222474	1222824	-	351	69	344	105	105	363	216	37	88	58	31	83	100	22.6707	93.9097	34.7639	26.1662	98.392	57.3331	11.3421	26.8104	16.5218	8.68232	25.4396	29.2289
PA14_RS05735	PA14_14340	NC_008463	1223012	1224022	-	1011	513	499	565	697	627	236	433	338	593	588	614	405	58.5179	47.2943	64.9448	60.3032	59.0033	21.748	46.0826	35.7514	58.6461	57.1752	65.3366	41.0983
PA14_RS05740	PA14_14360	NC_008463	1224114	1225946	-	1833	2565	2593	2981	3531	3186	1688	2457	1560	3868	3225	3010	3359	161.379	135.55	188.993	168.498	165.365	85.7964	144.226	91.0102	210.989	172.961	176.662	188.004
PA14_RS05745	PA14_14370	NC_008463	1226065	1226859	-	795	984	1221	908	1392	1068	586	629	622	710	635	627	472	142.742	147.166	132.729	153.155	127.81	68.6736	85.1302	83.6664	89.2949	78.5214	84.8476	60.9109
PA14_RS05750	PA14_14380	NC_008463	1226862	1227752	-	891	819	952	700	1158	917	515	629	510	544	550	445	393	106.006	102.381	91.2993	113.681	97.9156	53.8504	75.9579	61.2097	61.0459	60.6829	53.7306	45.2517
PA14_RS05755	PA14_14390	NC_008463	1227836	1228813	-	978	6638	7328	5813	7746	6700	3869	5287	5367	4796	4839	3486	3481	782.746	717.969	690.73	692.783	651.773	368.569	581.662	586.841	490.316	486.405	383.467	365.162
PA14_RS05760	PA14_14420	NC_008463	1229235	1229653	+	419	112	155	143	150	139	115	85	105	84	112	84	75	30.8266	35.4468	39.6615	31.3138	31.5617	25.5707	21.8275	26.7981	20.0448	26.2776	21.5677	18.364
PA14_RS05765	PA14_14430	NC_008463	1231198	1231584	+	387	147	248	175	191	190	194	117	112	157	182	134	154	43.8055	61.4045	52.5502	43.1699	46.7092	46.7035	32.5293	30.9482	40.5625	46.2319	37.2506	40.8253
PA14_RS05770	PA14_14440	NC_008463	1231581	1234433	-	2853	2095	3024	2246	3365	3078	4524	1973	2597	2250	1975	2387	2812	84.6846	101.564	91.4861	103.167	102.642	147.734	74.409	97.3415	78.8526	68.0529	90.0098	101.119
PA14_RS05775	PA14_14450	NC_008463	1234554	1234922	-	369	254	284	250	346	331	213	262	194	221	239	197	213	79.3834	73.7482	78.7337	82.0178	85.3418	53.779	76.3967	56.2216	59.8827	63.6727	57.4353	59.2207
PA14_RS05780	PA14_14460	NC_008463	1234934	1235362	-	429	656	731	563	977	810	723	810	666	712	788	614	724	176.347	163.275	152.51	199.203	179.634	157.015	203.155	166.014	165.943	180.572	153.975	173.142
PA14_RS05785	PA14_14470	NC_008463	1235359	1236846	-	1488	3488	3839	3077	4635	3747	5308	3846	3195	3494	3573	2763	3517	270.331	247.215	240.31	272.462	239.575	332.343	278.103	229.613	234.777	236.054	199.764	242.488
PA14_RS05790	PA14_14480	NC_008463	1237183	1237995	+	813	224	230	238	270	236	326	250	257	313	368	292	287	31.7746	27.1079	34.0199	29.049	27.6173	37.3582	33.0864	33.8042	38.4937	44.4978	38.6395	36.2169
PA14_RS05795	PA14_14490	NC_008463	1238079	1239002	+	924	97	125	108	110	111	138	122	102	129	125	84	126	12.1066	12.9628	13.5831	10.4131	11.4291	13.9145	14.2065	11.8047	13.959	13.299	9.78017	13.99
PA14_RS05800	PA14_14500	NC_008463	1239195	1240313	+	1119	1422	1781	1275	1844	1572	2488	1084	1286	1223	1226	1131	1184	146.552	152.508	132.412	144.142	133.654	207.147	104.232	122.896	109.278	107.706	108.736	108.553
PA14_RS05805	PA14_14510	NC_008463	1240306	1241373	+	1068	1240	1632	1312	1786	1647	1749	1108	1177	1205	1277	1161	1357	133.898	146.423	142.761	146.275	146.718	152.573	111.627	117.851	112.811	117.544	116.95	130.355
PA14_RS05810	PA14_14520	NC_008463	1241505	1242002	-	498	124	159	106	136	129	240	79	141	68	87	78	62	28.7154	30.5933	24.7357	23.8874	24.6445	44.8994	17.0686	30.2773	13.6526	17.174	16.8502	12.7727
PA14_RS05815	PA14_14530	NC_008463	1242132	1243703	+	1572	168	257	216	231	229	170	171	187	162	165	194	180	12.3248	15.6653	15.9679	12.8534	13.8594	10.0752	11.7042	12.7209	10.3038	10.3184	13.2766	11.7474
PA14_RS30145	PA14_14540	NC_008463	1243940	1244128	+	189	333	447	276	376	383	166	329	286	245	412	246	240	203.191	226.624	169.705	174.014	192.796	81.8286	187.298	161.82	129.61	214.297	140.027	130.278
PA14_RS30150	PA14_14550	NC_008463	1244088	1244495	+	408	1526	1748	1468	1650	1531	967	1246	1152	1121	1550	967	979	431.337	410.526	418.131	353.739	357.006	220.813	328.593	301.94	274.714	373.468	254.98	246.174
PA14_RS05820	PA14_14570	NC_008463	1244740	1244826	-	87	4	30	12	14	40	20	6	40	3	12	23	4	5.30228	33.0416	16.0291	14.0756	43.7422	21.4176	7.42048	49.1664	3.44776	13.5595	28.4412	4.71694
PA14_RS05825	PA14_14590	NC_008463	1244929	1245972	+	1044	209	300	156	302	250	773	132	329	141	141	153	121	23.087	27.5347	17.3648	25.3026	22.7824	68.9824	13.6042	33.6995	13.5037	13.277	15.7663	11.8906
PA14_RS05830	PA14_14600	NC_008463	1245985	1247103	+	1119	598	790	551	868	863	1726	504	842	428	489	607	698	61.6302	67.6482	57.2227	67.8497	73.3738	143.704	48.4619	80.4655	38.2428	42.9596	58.3576	63.9949
PA14_RS05835	PA14_14610	NC_008463	1247147	1247485	+	339	1306	1717	1216	1995	1825	2710	997	1490	898	979	1130	1217	444.289	485.322	416.851	514.756	512.181	744.781	316.443	470.018	264.857	283.899	358.606	368.308
PA14_RS05840	PA14_14630	NC_008463	1247545	1249407	+	1863	3027	3948	3115	4397	4255	5136	2433	3353	2280	2128	3041	2719	187.379	203.06	194.309	206.444	217.294	256.845	140.517	192.464	122.365	112.29	175.607	149.733
PA14_RS05845	PA14_14650	NC_008463	1249418	1250338	+	921	2014	2665	2515	3010	2949	3350	2236	2778	3004	2479	3259	3077	252.187	277.266	317.34	285.868	304.632	338.879	261.223	322.553	326.119	264.605	380.683	342.758
PA14_RS05850	PA14_14660	NC_008463	1250522	1251070	+	549	5317	6256	8633	5198	5305	8108	4910	7604	10082	6629	8248	9675	1116.91	1091.9	1827.41	828.176	919.334	1375.94	962.297	1481.15	1836.16	1187.02	1616.28	1808
PA14_RS05855	PA14_14680	NC_008463	1251175	1251990	-	816	268	523	221	440	445	1406	208	747	107	161	237	144	37.8762	61.4145	31.4738	47.1651	51.8836	160.529	27.4267	97.8945	13.1108	19.3962	31.2462	18.1047
PA14_RS05860	PA14_14690	NC_008463	1252142	1252915	+	774	696	1005	685	989	880	2510	620	1022	712	807	741	810	103.703	124.418	102.848	111.767	108.169	302.129	86.1888	141.201	91.976	102.498	102.995	107.365
PA14_RS05865	PA14_14700	NC_008463	1252915	1253691	+	777	955	1300	951	1288	1170	3158	735	1175	832	896	956	1143	141.744	160.318	142.235	144.995	143.26	378.661	101.781	161.713	107.063	113.362	132.366	150.919
PA14_RS05870	PA14_14710	NC_008463	1253836	1254327	+	492	513	853	547	760	895	5854	571	2039	488	551	718	884	120.247	166.128	129.202	135.116	173.069	1108.53	124.874	443.18	99.1723	110.095	157	184.335
PA14_RS05875	PA14_14730	NC_008463	1254357	1255571	+	1215	3318	4589	3195	4614	4797	29953	3994	8061	3712	3557	4395	10309	314.936	361.91	305.592	332.17	375.624	2296.8	353.697	709.481	305.469	287.799	389.154	870.483
PA14_RS05880	PA14_14740	NC_008463	1255607	1255993	+	387	1534	2047	1850	2083	2186	8153	1936	3053	1983	1772	2178	5790	457.127	506.834	555.53	470.8	537.402	1962.75	538.263	843.614	512.327	450.126	605.461	1534.93
PA14_RS05885	PA14_14750	NC_008463	1256021	1256344	+	324	948	1333	1009	1414	1449	5273	1094	1921	1050	996	1376	3962	337.432	394.225	361.904	381.736	425.484	1516.25	363.306	634.031	324.026	302.201	456.891	1254.55
PA14_RS05890	PA14_14770	NC_008463	1256352	1256873	+	522	821	1121	984	1161	1333	3969	966	1562	1198	986	1171	3374	181.382	205.776	219.064	194.545	242.952	708.386	199.116	319.992	229.468	185.69	241.338	663.124
PA14_RS05895	PA14_14780	NC_008463	1256916	1258775	+	1860	1344	2106	1696	1821	2331	5128	1355	3269	1945	1477	2322	5223	83.3314	108.494	105.964	85.6358	119.231	256.859	78.3838	187.945	104.554	78.0637	134.304	288.089
PA14_RS05900	PA14_14800	NC_008463	1258782	1259120	+	339	524	773	705	722	805	1404	581	1186	802	659	990	2089	178.26	218.494	241.678	186.293	225.921	385.857	184.407	374.122	236.543	191.103	314.177	632.206
PA14_RS05905	PA14_14810	NC_008463	1259146	1259346	+	201	628	931	754	901	963	1323	645	1155	809	734	1022	1920	360.318	443.826	435.935	392.091	455.817	613.229	345.274	614.489	402.428	358.989	547.008	979.998
PA14_RS05910	PA14_14820	NC_008463	1259590	1260021	+	432	1959	2771	2064	2688	2720	4863	1825	2585	1406	1560	1592	2204	522.965	614.628	555.23	544.257	599.026	1048.77	454.547	639.889	325.415	354.995	396.459	523.417
PA14_RS05915	PA14_14830	NC_008463	1260046	1261185	+	1140	3806	4912	4161	5181	5207	8293	3333	5025	3699	3027	3462	4806	385.023	412.869	424.17	397.528	434.553	677.744	314.579	471.367	324.426	261.029	326.709	432.513
PA14_RS05920	PA14_14850	NC_008463	1261203	1261961	+	759	1061	1416	1140	1441	1588	1921	962	1433	919	1023	1133	1687	161.211	178.764	174.546	166.066	199.053	235.8	136.375	201.898	121.062	132.5	160.593	228.031
PA14_RS05925	PA14_14860	NC_008463	1261958	1263001	+	1044	880	1186	1066	1221	1283	1302	880	1149	1045	934	1206	1481	97.2086	108.854	118.66	102.3	116.919	116.19	90.6947	117.692	100.081	87.9484	124.276	145.537
PA14_RS05930	PA14_14880	NC_008463	1263004	1264113	+	1110	1474	2133	1852	1927	2434	1776	1659	2011	2039	1720	2427	2583	153.143	184.131	193.894	151.851	208.621	149.066	160.814	193.739	183.666	152.33	235.226	238.738
PA14_RS05935	PA14_14890	NC_008463	1264132	1265421	+	1290	2016	2986	2379	2775	3125	1702	1942	2097	2205	2102	2784	2544	180.228	221.799	214.315	188.162	230.473	122.922	161.979	173.835	170.905	160.186	232.177	202.324
PA14_RS05940	PA14_14900	NC_008463	1265448	1266092	+	645	1533	1996	1721	1749	1917	1239	1082	1405	1723	1373	1693	1536	274.097	296.524	310.076	237.186	282.763	178.966	180.496	232.94	267.092	209.263	282.382	244.316
PA14_RS05945	PA14_14910	NC_008463	1266094	1267236	+	1143	4865	6522	5240	6218	6083	4056	3505	4178	5323	4286	5124	4615	490.861	546.756	532.76	475.842	506.328	330.606	329.945	390.886	465.635	368.627	482.283	414.234
PA14_RS05950	PA14_14930	NC_008463	1267314	1268795	+	1482	3762	4386	4109	4955	4473	2807	3311	3756	4746	4011	4162	3994	292.747	283.583	322.207	292.452	287.151	176.463	240.387	271.022	320.195	266.064	302.129	276.49
PA14_RS05955	PA14_14940	NC_008463	1269092	1270240	+	1149	731	949	700	944	816	1046	577	657	585	671	552	565	73.3702	79.1417	70.7986	71.8639	67.5663	84.8146	54.0326	61.1467	50.9063	57.4095	51.6842	50.4485
PA14_RS05960	PA14_14960	NC_008463	1270228	1271022	+	795	1131	1274	1097	1391	1259	1213	1510	1337	1375	1681	1491	1451	164.066	153.554	160.356	153.045	150.667	142.152	204.367	179.842	172.93	207.865	201.767	187.249
PA14_RS05965	PA14_14975	NC_008463	1271156	1271743	+	588	297	369	317	372	281	315	277	321	360	345	329	306	58.2507	60.1324	62.6511	55.3381	45.4663	49.9105	50.6877	58.3789	61.2154	57.6797	60.1946	53.3905
PA14_RS05970	PA14_14990	NC_008463	1271832	1272782	-	951	1347	1137	1458	1658	1017	1124	1793	966	1458	1637	818	1337	163.346	114.562	178.166	152.497	101.742	110.115	202.862	108.624	153.29	169.219	92.5362	144.235
PA14_RS05975	PA14_15000	NC_008463	1272963	1273418	+	456	115	133	112	148	124	190	77	92	92	90	80	69	29.0841	27.9477	28.543	28.3894	25.8712	38.8193	18.1688	21.575	20.1724	19.4026	18.874	15.524
PA14_RS05980	PA14_15020	NC_008463	1273472	1273804	+	333	480	514	571	591	546	611	364	344	678	580	453	549	166.234	147.903	199.269	155.239	155.994	170.945	117.613	110.469	203.573	171.224	146.35	169.141
PA14_RS05985	PA14_15030	NC_008463	1273874	1275652	-	1779	5960	6404	5281	7568	6516	5096	7457	6677	6935	7714	6282	7286	386.36	344.933	344.975	372.104	348.47	266.878	451.012	401.359	389.768	426.27	379.893	420.178
PA14_RS05990	PA14_15050	NC_008463	1276025	1276486	+	462	163	239	274	216	225	230	137	142	253	188	144	172	40.6881	49.5696	68.9216	40.895	46.3341	46.3815	31.9065	32.8681	54.7538	40.0034	33.532	38.195
PA14_RS05995	PA14_15070	NC_008463	1276607	1278778	+	2172	311	687	635	595	787	666	286	326	609	223	208	477	16.5129	30.3079	33.9751	23.9616	34.4727	28.5676	14.1679	16.0504	28.0345	10.0931	10.3025	22.5309
PA14_RS06000	PA14_15080	NC_008463	1278843	1280258	+	1416	135	226	172	213	233	197	124	202	216	192	156	179	10.9949	15.2934	14.116	13.1575	15.655	12.9617	9.42233	15.2551	15.252	13.3297	11.8522	12.9691
PA14_RS06005	PA14_15090	NC_008463	1280276	1280671	-	396	174	137	202	155	123	156	295	163	302	343	171	294	50.673	33.1501	59.2793	34.237	29.5509	36.7019	80.1543	44.017	76.2513	85.1492	46.4558	76.1679
PA14_RS06010	PA14_15100	NC_008463	1280758	1281606	-	849	317	472	357	465	394	636	197	247	221	219	197	223	43.06	53.2713	48.8661	47.9075	44.1518	69.7925	24.9665	31.1112	26.0268	25.3582	24.963	26.9474
PA14_RS06015	PA14_15110	NC_008463	1281778	1282167	+	390	591	929	809	839	974	669	611	591	609	748	757	698	174.761	228.25	241.063	188.172	237.604	159.816	168.569	162.051	156.131	188.546	208.819	183.616
PA14_RS06020	PA14_15120	NC_008463	1282296	1282772	+	477	339	845	739	446	753	860	258	519	598	276	632	681	81.9603	169.745	180.042	81.7853	150.189	167.973	58.1971	116.353	125.348	56.8816	142.54	146.47
PA14_RS06025	PA14_15130	NC_008463	1282829	1283401	+	573	400	858	700	503	881	785	270	570	541	350	712	718	80.5059	143.48	141.968	76.7842	146.279	127.636	50.7001	106.377	94.4013	60.0475	133.679	128.555
PA14_RS06030	PA14_15140	NC_008463	1283436	1284065	-	630	67	144	111	85	230	120	73	211	76	74	295	107	12.2647	21.9019	20.4753	11.8015	34.7334	17.746	12.4676	35.8154	12.0617	11.5471	50.3756	17.4246
PA14_RS06035	PA14_15150	NC_008463	1284186	1285139	+	954	188	277	197	212	266	651	207	255	264	271	412	454	22.7265	27.8221	23.9974	19.4378	26.5273	63.5758	23.3465	28.5838	27.6688	27.9256	46.4609	48.8233
PA14_RS06040	PA14_15160	NC_008463	1285136	1285897	-	762	75	76	56	91	91	63	38	44	32	28	49	48	11.3509	9.55692	8.54043	10.4459	11.3618	7.70273	5.36573	6.17484	4.19885	3.61231	6.91799	6.46259
PA14_RS06045	PA14_15180	NC_008463	1285902	1287182	-	1281	108	158	105	169	158	103	66	41	41	52	47	57	9.72292	11.8186	9.52548	11.5397	11.7346	7.49113	5.54364	3.42265	3.20015	3.99058	3.94719	4.56505
PA14_RS06050	PA14_15190	NC_008463	1287179	1287673	-	495	33	60	25	47	56	47	18	24	12	13	8	8	7.68831	11.6146	5.86924	8.30522	10.7632	8.8461	3.91262	5.18482	2.42388	2.58178	1.7387	1.65808
PA14_RS06055	PA14_15200	NC_008463	1287746	1288786	-	1041	122	176	89	177	158	237	86	55	40	32	35	39	13.5155	16.2002	9.93542	14.8724	14.44	21.2108	8.88889	5.64989	3.84189	3.0219	3.61707	3.84356
PA14_RS06060	PA14_15210	NC_008463	1288938	1289873	-	936	206	262	202	297	259	259	172	224	195	198	207	212	25.3813	26.8216	25.0797	27.7549	26.326	25.78	19.7721	25.5918	20.8302	20.7956	23.7921	23.237
PA14_RS06065	PA14_15230	NC_008463	1289880	1291259	-	1380	551	630	573	651	569	628	558	513	551	567	497	539	46.0463	43.7442	48.2528	41.263	39.2277	42.3974	43.5066	39.7527	39.9216	40.3911	38.7451	40.071
PA14_RS06070	PA14_15240	NC_008463	1291296	1292204	-	909	25	28	16	36	19	52	20	18	19	28	19	25	3.17175	2.95157	2.04552	3.46415	1.98861	5.32965	2.36737	2.11756	2.0899	3.02814	2.24869	2.8216
PA14_RS06075	PA14_15250	NC_008463	1292312	1293094	+	783	18	10	17	26	11	26	9	16	15	11	7	7	2.65114	1.22376	2.5231	2.90449	1.33657	3.09365	1.23675	2.18517	1.91542	1.38106	0.961779	0.917184
PA14_RS06080	PA14_15260	NC_008463	1293079	1294221	-	1143	12	6	6	9	5	8	5	10	4	10	6	10	1.21076	0.502996	0.610031	0.688739	0.416183	0.652083	0.470678	0.935582	0.349904	0.860073	0.564734	0.897581
PA14_RS06085	PA14_15270	NC_008463	1294251	1295408	-	1158	5	7	2	5	3	1	1	4	2	2	3	2	0.497948	0.579227	0.20071	0.377677	0.246475	0.0804545	0.0929162	0.369385	0.172686	0.169786	0.278709	0.177191
PA14_RS06090	PA14_15280	NC_008463	1295421	1296317	-	897	8	16	6	12	16	8	9	14	10	13	10	11	1.02854	1.70918	0.777331	1.17017	1.69702	0.830915	1.07957	1.66903	1.11466	1.42473	1.19935	1.25811
PA14_RS06095	PA14_15290	NC_008463	1296452	1297429	-	978	132	139	139	163	163	108	171	145	105	188	137	113	15.5653	13.6187	16.5167	14.5783	15.8566	10.2883	18.813	15.8547	10.7346	18.8973	15.0703	11.8539
PA14_RS06100	PA14_15310	NC_008463	1297693	1299162	+	1470	2304	3318	1982	3499	3070	6771	2651	3721	2605	2401	2688	3196	180.754	216.281	156.687	208.202	198.692	429.136	194.04	270.689	177.185	160.567	196.721	223.054
PA14_RS06105	PA14_15340	NC_008463	1299242	1300819	+	1578	3485	4195	3634	5427	4382	5958	3765	4480	4498	4441	4159	4988	254.694	254.732	267.624	300.823	264.196	351.765	256.719	303.598	285.002	276.666	283.544	324.294
PA14_RS06110	PA14_15350	NC_008463	1301126	1302328	+	1203	2562	3148	2664	4004	3281	8513	2901	3143	3670	4143	3427	3997	245.604	250.743	257.345	291.13	259.478	659.289	259.467	279.387	305.025	338.556	306.47	340.87
PA14_RS06115		NC_008463	1302418	1302663	-	246	310	276	293	355	317	1071	245	286	305	286	246	383	145.328	107.506	138.414	126.227	122.598	405.614	107.16	124.325	123.965	114.291	107.582	159.729
PA14_RS06120	PA14_15360	NC_008463	1302743	1303732	-	990	1722	1833	2127	2635	2331	11331	2331	2137	2022	2532	2305	3591	200.595	177.413	249.677	232.811	224.01	1066.33	253.342	230.833	204.212	251.426	250.481	372.135
PA14_RS06125		NC_008463	1303815	1304036	+	222	363	371	372	486	381	430	416	407	564	546	434	458	188.571	160.133	194.732	191.488	163.28	180.457	201.623	196.051	254.016	241.78	210.318	211.657
PA14_RS06130	PA14_15380	NC_008463	1304052	1304930	+	879	189	203	227	262	201	267	202	342	256	208	210	214	24.7968	22.1292	30.0112	26.0718	21.7554	28.2997	24.7265	41.6069	29.1197	23.2625	25.7022	24.9773
PA14_RS06135	PA14_15400	NC_008463	1304920	1305789	+	870	267	300	295	356	320	312	279	366	237	352	246	243	35.3927	33.0416	39.4048	35.7923	34.9938	33.4114	34.5052	44.9873	27.2373	39.7745	30.4197	28.6554
PA14_RS06140	PA14_15410	NC_008463	1306031	1306270	-	240	26	35	28	38	34	28	18	17	23	25	24	19	12.4935	13.9738	13.5579	13.8494	13.4781	10.8694	8.06977	7.5747	9.58191	10.2402	10.7582	8.12199
PA14_RS06145	PA14_15420	NC_008463	1306249	1306407	-	159	51	57	61	79	79	65	59	49	39	50	61	40	36.9909	34.3508	44.5841	43.4599	47.2705	38.0869	39.9259	32.9554	24.5247	30.9139	41.2735	25.8097
PA14_RS06150	PA14_15430	NC_008463	1306410	1306970	-	561	176	180	172	246	224	180	145	167	171	159	142	141	36.1803	30.7446	35.6297	38.3558	37.9879	29.8929	27.8103	31.8333	30.4768	27.8622	27.2311	25.7855
PA14_RS06155	PA14_15435	NC_008463	1307101	1308090	-	990	217	307	236	326	281	219	200	229	288	261	300	256	25.2782	29.7141	27.7028	28.8032	27.0042	20.6095	21.7368	24.7359	29.0866	25.9171	32.6006	26.5292
PA14_RS06160	PA14_15445	NC_008463	1308087	1308323	-	237	37	41	29	49	33	57	27	50	42	39	38	43	18.0043	16.5766	14.2199	18.0845	13.2473	22.4071	12.2579	22.5605	17.7189	16.177	17.2494	18.614
PA14_RS06165	PA14_15450	NC_008463	1308320	1308685	-	366	78	95	74	113	100	104	82	93	95	102	95	101	24.5774	24.8715	23.4962	27.0057	25.9944	26.4735	24.1064	27.1725	25.9524	27.3968	27.9243	28.3113
PA14_RS06170	PA14_15460	NC_008463	1308703	1310388	-	1686	741	731	645	897	732	1208	699	725	727	766	681	708	50.6854	41.545	44.4579	46.5365	41.3061	66.7526	44.6087	45.9842	43.1134	44.6635	43.4539	43.082
PA14_RS06175	PA14_15470	NC_008463	1310460	1310735	-	276	183	178	142	236	196	365	193	185	181	225	226	197	76.4653	61.7974	59.7897	74.7931	67.5627	123.209	75.2399	71.6788	65.57	80.141	88.0924	73.228
PA14_RS06180	PA14_15475	NC_008463	1310748	1311098	-	351	151	163	116	172	158	281	177	193	130	181	169	170	49.6126	44.4979	38.4059	42.8627	42.8263	74.5862	54.2583	58.8001	37.0315	50.6936	51.7987	49.6892
PA14_RS06185	PA14_15480	NC_008463	1311170	1311604	+	435	2775	3043	2312	3448	2900	4719	3506	3315	3375	4353	3466	3949	735.692	670.304	617.654	693.325	634.262	1010.69	867.207	814.934	775.747	983.741	857.193	931.361
PA14_RS06190	PA14_15500	NC_008463	1312074	1312361	+	288	96	91	86	148	119	173	64	116	73	90	83	105	38.4416	30.2767	34.7019	44.9498	39.3111	55.9645	23.9104	43.0718	25.3435	30.7207	31.0045	37.4039
PA14_RS06195	PA14_15510	NC_008463	1312655	1313026	+	372	111	125	104	143	134	191	110	152	120	135	116	132	34.4114	32.1978	32.4891	33.6242	34.2706	47.8354	31.8163	43.6947	32.2533	35.6757	33.547	36.4042
PA14_RS06200	PA14_15520	NC_008463	1313291	1314076	+	786	63	77	83	99	76	90	56	75	61	62	55	64	9.24358	9.38701	12.2716	11.0172	9.19922	10.6679	7.66594	10.2039	7.75966	7.75444	7.52799	8.35367
PA14_RS06205	PA14_15530	NC_008463	1314094	1314369	+	276	53	47	113	104	81	62	88	61	67	83	66	73	22.1457	16.3173	47.5791	32.9597	27.9213	20.9287	34.3063	23.6346	24.2718	29.5631	25.7261	27.1352
PA14_RS06210	PA14_15540	NC_008463	1314366	1315988	+	1623	416	442	566	512	470	271	383	329	493	532	404	414	29.5595	26.0953	40.527	27.5937	27.5511	15.5564	25.391	21.6773	30.3713	32.2236	26.7795	26.1699
PA14_RS06215		NC_008463	1316055	1316285	+	231	239	233	172	217	212	94	192	139	169	223	147	120	119.319	96.6503	86.5293	82.1687	87.314	37.9118	89.4312	64.3474	73.1493	94.9018	68.4612	53.2953
PA14_RS06220	PA14_15560	NC_008463	1316504	1316842	-	339	791	811	823	938	852	815	748	674	644	930	749	819	269.091	229.235	282.129	242.026	239.111	223.984	237.412	212.612	189.942	269.69	237.696	247.859
PA14_RS06225	PA14_15570	NC_008463	1317148	1317348	+	201	600	679	656	705	706	590	781	693	699	893	820	788	344.253	323.693	379.275	306.797	334.171	273.473	418.076	368.693	347.71	436.754	438.891	402.208
PA14_RS06230	PA14_15580	NC_008463	1317407	1320187	+	2781	4738	5558	4277	6238	5571	3719	5005	4354	4441	5203	4659	4823	196.479	191.504	178.725	196.202	190.587	124.59	193.644	167.423	159.667	183.922	180.232	177.925
PA14_RS06235		NC_008463	1320188	1321234	+	1047	2903	3368	2743	3992	3631	1698	3089	2880	2896	3445	3200	2943	319.759	308.237	304.457	333.505	329.944	151.095	317.447	294.153	276.559	323.463	328.808	288.379
PA14_RS06240	PA14_15590	NC_008463	1321278	1323335	+	2058	5108	5912	5235	7806	6614	3066	5387	5165	5560	5847	5988	5131	286.238	275.263	295.609	331.774	305.759	138.799	281.645	268.382	270.125	279.299	313.022	255.786
PA14_RS06245	PA14_15600	NC_008463	1323328	1324512	+	1185	2346	3020	2767	3764	3420	1239	2581	2415	2718	2990	3015	2239	228.314	244.201	271.355	277.837	274.579	97.4119	234.353	217.935	229.333	248.047	273.721	193.846
PA14_RS06250		NC_008463	1324575	1324808	+	234	839	937	988	1140	980	370	738	737	1002	932	946	772	413.493	383.692	490.668	426.135	398.447	147.314	339.344	336.806	428.142	391.545	434.925	338.471
PA14_RS06255	PA14_15610	NC_008463	1324805	1327411	+	2607	4492	5340	4849	6563	5667	1896	4632	4251	5043	5465	5130	3651	198.711	196.273	216.151	220.201	206.81	67.7573	191.173	174.373	193.412	206.077	211.697	143.678
PA14_RS06260	PA14_15620	NC_008463	1328012	1328974	+	963	29	54	39	39	35	63	23	44	47	54	31	30	3.47291	5.37312	4.70636	3.54239	3.45782	6.09499	2.56981	4.88601	4.87986	5.5125	3.46318	3.19606
PA14_RS29905		NC_008463	1329501	1330193	+	693	181	161	161	228	188	179	157	132	158	194	193	158	30.1209	22.2614	26.9985	28.778	25.8098	24.0646	24.3762	20.369	22.796	27.5201	29.9615	23.3907
PA14_RS06270	PA14_15650	NC_008463	1330245	1331159	-	915	354	352	354	480	395	576	317	347	362	449	370	484	44.6174	36.8622	44.9603	45.8858	41.0711	58.649	37.2768	40.5542	39.557	48.2399	43.503	54.2681
PA14_RS06275	PA14_15660	NC_008463	1331350	1332345	+	996	149	159	116	129	119	209	113	164	155	197	153	186	17.2524	15.2967	13.5346	11.3289	11.3671	19.55	12.2073	17.6081	15.5599	19.4441	16.5261	19.159
PA14_RS06280	PA14_15670	NC_008463	1332509	1333900	+	1392	2312	2632	2065	3263	2672	2015	2002	1413	2447	2392	1809	2176	191.545	181.178	172.396	205.039	182.624	134.864	154.748	108.55	175.764	168.929	139.81	160.376
PA14_RS06285	PA14_15680	NC_008463	1333891	1334439	+	549	1205	1230	939	1402	1089	619	716	579	1068	934	718	780	253.126	214.68	198.765	223.375	188.719	105.045	140.327	112.781	194.507	167.246	140.699	145.761
PA14_RS30155		NC_008463	1334522	1334863	-	342	25	21	23	34	26	30	32	24	30	35	33	25	8.43017	5.88373	7.81535	8.69584	7.23282	8.17249	10.0676	7.50435	8.77063	10.0606	10.3807	7.49953
PA14_RS06290	PA14_15700	NC_008463	1334828	1336084	+	1257	442	484	367	558	469	1992	353	541	333	403	290	394	40.5517	36.8952	33.9295	38.8291	35.4975	147.643	30.2162	46.0246	26.4877	31.5175	24.82	32.1574
PA14_RS06295	PA14_15710	NC_008463	1336210	1336794	+	585	155	142	147	165	165	482	262	248	364	347	214	306	30.5561	23.259	29.2017	24.671	26.8342	76.7627	48.1887	45.334	62.213	58.3116	39.3547	53.6643
PA14_RS06300	PA14_15720	NC_008463	1336808	1338277	-	1470	1689	2019	2084	2408	2218	2051	1732	1655	1843	1807	1610	1903	132.506	131.607	164.751	143.284	143.55	129.989	126.774	120.395	125.356	120.843	117.828	132.813
PA14_RS06305	PA14_15740	NC_008463	1338564	1342460	+	3897	3923	4716	3977	5323	4950	6274	4114	4192	4293	4451	4231	4702	116.094	115.959	118.597	119.477	120.847	149.994	113.588	115.032	110.145	112.282	116.802	123.786
PA14_RS30160	PA14_15750	NC_008463	1342467	1342745	+	279	248	294	298	354	416	263	329	316	584	398	426	427	102.511	100.972	124.125	110.983	141.857	87.8235	126.88	121.119	209.288	140.236	164.265	157.016
PA14_RS06310	PA14_15770	NC_008463	1342925	1343242	+	318	357	361	494	446	397	343	359	280	295	351	312	309	129.468	108.778	180.529	122.678	118.775	100.491	121.47	94.1584	92.7535	108.508	105.552	99.69
PA14_RS06315	PA14_15780	NC_008463	1343444	1345156	-	1713	204	340	175	292	349	104	238	315	182	224	258	132	13.7339	19.0187	11.8721	14.9102	19.3833	5.65633	14.9493	19.6644	10.6231	12.855	16.2032	7.90563
PA14_RS06320	PA14_15790	NC_008463	1345181	1347709	-	2529	314	429	211	365	405	184	272	343	288	307	350	179	14.3187	16.2543	9.69573	12.6242	15.2358	6.77841	11.5723	14.5035	11.3862	11.9336	14.8888	7.26146
PA14_RS06325	PA14_15810	NC_008463	1347726	1348748	-	1023	114	183	67	143	181	65	99	142	78	74	128	64	12.8514	17.1409	7.61108	12.227	16.8331	5.91966	10.4126	14.8436	7.6235	7.11111	13.4609	6.41836
PA14_RS06330	PA14_15820	NC_008463	1348745	1349836	-	1092	112	233	124	187	249	93	121	184	124	138	158	104	11.8282	20.4453	13.1961	14.9788	21.6939	7.9345	11.9224	18.0187	11.3536	12.4233	15.5659	9.77081
PA14_RS06335	PA14_15830	NC_008463	1349853	1350596	-	744	130	225	104	194	156	98	118	169	139	132	126	90	20.1508	28.978	16.2445	22.808	19.9486	12.2719	17.0651	24.2908	18.68	17.4414	18.2195	12.4105
PA14_RS06340	PA14_15840	NC_008463	1350839	1351339	-	501	1464	1809	1575	2324	2034	1702	1525	1420	1196	1564	1300	1199	336.997	345.987	365.334	405.749	386.254	316.505	327.516	303.095	238.687	306.888	279.155	245.528
PA14_RS06345	PA14_15850	NC_008463	1351402	1351956	-	555	484	587	409	747	579	598	544	381	342	525	430	466	100.571	101.345	85.6401	117.73	99.2535	100.385	105.464	73.4108	61.6125	92.9925	83.3517	86.1416
PA14_RS06350	PA14_15860	NC_008463	1352097	1352708	+	612	2065	2304	2335	3048	2684	2207	1880	1771	1429	2014	1761	1887	389.127	360.737	443.386	435.634	417.245	335.977	330.527	309.453	233.462	323.511	309.562	316.33
PA14_RS06355	PA14_15870	NC_008463	1352746	1353270	+	525	2468	2596	2634	2858	2610	2065	2356	2317	3331	2994	2421	2483	542.136	473.81	583.047	476.169	472.978	366.454	482.854	471.949	634.382	560.627	496.106	485.219
PA14_RS06360	PA14_15880	NC_008463	1353267	1353461	+	195	682	780	711	899	861	497	671	560	718	714	572	625	403.341	383.283	423.723	403.259	420.077	237.455	370.244	307.101	368.15	359.952	315.573	328.825
PA14_RS06365	PA14_15890	NC_008463	1353499	1354680	+	1182	1610	1705	1527	1975	1727	1308	1171	1252	1424	1381	1262	1326	157.084	138.218	150.13	146.153	139.006	103.098	106.596	113.27	120.456	114.857	114.863	115.092
PA14_RS06370	PA14_15910	NC_008463	1354682	1355431	+	750	389	415	324	391	391	319	304	318	425	400	359	328	59.8151	53.0208	50.2031	45.601	49.5993	39.6268	43.6126	45.3413	56.6583	52.43	51.4959	44.8676
PA14_RS06375	PA14_15920	NC_008463	1355439	1356752	-	1314	98	102	77	119	107	102	85	91	109	84	99	110	8.60108	7.43813	6.80992	7.92155	7.74727	7.23209	6.96023	7.40583	8.29405	6.28442	8.10548	8.5885
PA14_RS06380	PA14_15930	NC_008463	1357056	1358348	-	1293	362	531	415	588	482	418	229	254	248	212	262	297	32.2873	39.351	37.2989	39.7775	35.4657	30.1187	19.0562	21.007	19.1774	16.1183	21.7993	23.5656
PA14_RS06385	PA14_15940	NC_008463	1358361	1359161	-	801	413	587	346	827	566	706	220	241	172	240	213	209	59.462	70.2206	50.1985	90.3091	67.2271	82.1167	29.5522	32.1746	21.47	29.4551	28.6079	26.7691
PA14_RS06390	PA14_15960	NC_008463	1359462	1360835	+	1374	2208	2720	2225	2772	2437	4037	1650	2223	2030	1816	1722	1851	185.325	189.689	188.187	176.468	168.744	273.735	129.21	173.014	147.722	129.93	134.83	138.21
PA14_RS06395	PA14_15970	NC_008463	1361045	1361296	+	252	584	933	614	800	969	3220	558	1464	587	603	766	618	267.26	354.765	283.149	277.682	365.833	1190.46	238.25	621.253	232.902	235.233	327.015	251.598
PA14_RS06400	PA14_15980	NC_008463	1361312	1361839	+	528	1190	1899	1173	1500	2007	3891	946	2670	1044	1065	1505	1122	259.917	344.628	258.173	248.494	361.638	686.572	192.778	540.761	197.698	198.288	306.649	218.011
PA14_RS06405	PA14_15990	NC_008463	1361846	1362604	+	759	1702	3452	1800	2691	3559	5388	1721	5055	1434	1809	2576	1770	258.607	435.801	275.599	310.121	446.115	661.371	243.971	712.209	188.905	234.303	365.126	239.25
PA14_RS06410	PA14_16000	NC_008463	1362646	1362996	+	351	8177	9433	7456	10538	10407	14490	9650	10562	9579	10563	10906	10682	2686.64	2575.15	2468.57	2626.09	2820.84	3846.1	2958.15	3217.86	2728.65	2958.43	3342.7	3122.23
PA14_RS06415	PA14_16010	NC_008463	1363148	1363573	+	426	67	127	56	116	149	263	66	292	63	60	99	124	18.1379	28.5663	15.2766	23.8181	33.2764	57.5182	16.6699	73.2995	14.7865	13.846	25.0014	29.8629
PA14_RS06420	PA14_16020	NC_008463	1363643	1364329	-	687	928	1024	939	1183	1119	931	1324	1324	1193	1300	1210	1216	155.781	142.824	158.838	150.621	154.965	126.256	207.363	206.091	173.628	186.024	189.482	181.592
PA14_RS06425	PA14_16030	NC_008463	1364442	1366277	-	1836	333	368	320	444	354	355	309	239	226	254	201	253	20.9167	19.2059	20.2546	21.1529	18.3439	18.0142	18.1086	13.9204	12.3075	13.6001	11.7778	14.1373
PA14_RS06430	PA14_16040	NC_008463	1366492	1367388	+	897	481	594	537	710	648	587	350	382	382	383	306	423	61.8408	63.4532	69.5711	69.2348	68.7294	60.9684	41.9832	45.5406	42.5801	41.9747	36.7002	48.3802
PA14_RS06435	PA14_16050	NC_008463	1367515	1368243	+	729	3850	5107	3963	5077	4592	6555	2671	3006	3021	3020	2906	3465	609.054	671.27	631.747	609.17	599.287	837.73	394.227	440.95	414.342	407.25	428.852	487.636
PA14_RS06440	PA14_16070	NC_008463	1368457	1369761	+	1305	1678	2021	1672	2327	1909	2813	1272	1411	1444	1409	1397	1444	148.287	148.394	148.892	155.971	139.173	200.825	104.876	115.623	110.635	106.141	115.166	113.521
PA14_RS06445	PA14_16090	NC_008463	1369814	1371223	+	1410	2098	2523	1964	2835	2448	2320	1930	1954	2077	2043	2025	2148	171.597	171.458	161.871	175.87	165.178	153.295	147.278	148.195	147.283	142.44	154.506	156.291
PA14_RS06450	PA14_16100	NC_008463	1371277	1372497	-	1221	183	205	145	242	140	91	303	291	154	257	175	128	17.2845	16.0878	13.8006	17.3364	10.9087	6.9436	26.701	25.4862	12.6107	20.6918	15.4192	10.7551
PA14_RS06455	PA14_16110	NC_008463	1372594	1372878	+	285	169	183	243	174	163	176	128	138	154	131	140	133	68.3855	61.527	99.0851	53.4027	54.413	57.5343	48.3242	51.78	54.0271	45.1864	52.8472	47.877
PA14_RS30165		NC_008463	1372875	1373135	-	261	132	155	102	179	162	123	142	111	119	149	102	114	58.3251	56.905	45.4158	59.9889	59.052	43.906	58.5393	45.479	45.5871	56.1212	42.0435	44.811
PA14_RS06460	PA14_16130	NC_008463	1373065	1374294	-	1230	557	695	569	759	645	600	547	539	565	678	546	603	52.2243	54.1426	53.7594	53.9753	49.8901	45.447	47.85	46.861	45.9281	54.1884	47.7559	50.2959
PA14_RS06465		NC_008463	1374599	1375219	+	621	1806	1877	2005	2066	1837	1379	2060	1664	2261	2526	1598	1819	335.389	289.622	375.206	291.003	281.435	206.886	356.924	286.543	364.036	399.874	276.837	300.512
PA14_RS06470	PA14_16150	NC_008463	1375234	1375929	+	696	2296	2151	2189	2367	2015	1567	2653	1939	3172	3167	1971	2244	380.439	296.135	365.497	297.473	275.439	209.758	410.136	297.918	455.679	447.322	304.661	330.776
PA14_RS06475	PA14_16160	NC_008463	1375985	1376626	+	642	1122	1135	1014	1600	1099	572	1238	784	1322	1484	848	814	201.549	169.403	183.548	217.994	162.863	83.008	207.484	130.59	205.888	227.238	142.102	130.08
PA14_RS06480	PA14_16180	NC_008463	1376662	1378728	+	2067	3791	3667	4042	4750	3672	1618	3445	2135	3378	3548	2435	2029	211.512	169.992	227.249	201.007	169.014	72.9285	179.328	110.455	163.401	168.743	126.735	100.707
PA14_RS06485	PA14_16190	NC_008463	1378878	1384118	+	5241	2615	3101	2886	4116	3275	1193	2788	1801	2463	3242	2201	1477	57.5413	56.6953	63.9925	68.6942	59.4507	21.2073	57.2372	36.7475	46.9879	60.8107	45.1799	28.9125
PA14_RS06490	PA14_16200	NC_008463	1384137	1384829	+	693	308	335	313	406	389	98	283	181	291	372	202	114	51.2554	46.3202	52.4878	51.245	53.4043	13.175	43.9393	27.9302	41.9851	52.7705	31.3586	16.8769
PA14_RS06495	PA14_16210	NC_008463	1384936	1385475	+	540	197	253	173	262	228	460	143	165	151	134	140	108	42.0722	44.8938	37.2305	42.4391	40.1699	79.3639	28.4933	32.6752	27.9588	24.3945	27.8916	20.5187
PA14_RS06500	PA14_16220	NC_008463	1385519	1387234	+	1716	464	620	475	702	596	885	390	465	415	378	366	429	31.1834	34.6205	32.1679	35.7831	33.0437	48.0491	24.4539	28.9777	24.1806	21.6549	22.9458	25.6484
PA14_RS06505	PA14_16250	NC_008463	1387521	1389017	+	1497	2672	3656	2070	3310	2063	464	1760	1712	1147	1242	665	392	205.843	234.015	160.692	193.404	131.111	28.8772	126.5	122.295	76.6085	81.5607	47.7902	26.8648
PA14_RS06510	PA14_16260	NC_008463	1389187	1390293	+	1107	651	927	702	654	747	388	751	1128	688	674	754	527	67.8197	80.2401	73.6947	51.676	64.1997	32.6545	72.9949	108.966	62.1407	59.8541	73.2762	48.8408
PA14_RS06515	PA14_16270	NC_008463	1390481	1390831	+	351	381	487	382	563	587	308	282	253	159	245	156	125	125.182	132.948	126.475	140.301	159.108	81.7528	86.4454	77.0799	45.2924	68.6184	47.8142	36.5362
PA14_RS06520	PA14_16280	NC_008463	1390844	1391485	-	642	98	97	127	126	120	466	128	160	169	162	245	385	17.6041	14.4776	22.9888	17.167	17.7831	67.6254	21.4524	26.651	26.3201	24.8063	41.0554	61.5242
PA14_RS06525	PA14_16290	NC_008463	1391688	1392113	+	426	116	116	107	127	173	1226	122	173	197	189	239	494	31.403	26.092	29.1891	26.0767	38.6364	268.127	30.8141	43.4275	46.2373	43.6148	60.357	118.97
PA14_RS06530	PA14_16300	NC_008463	1392121	1392282	+	162	64	70	53	64	62	432	64	66	82	70	111	222	45.5604	41.404	38.0196	34.556	36.4114	248.444	42.5074	43.5669	50.6098	42.478	73.7135	140.591
PA14_RS06535	PA14_16310	NC_008463	1392430	1393671	+	1242	32	57	34	56	38	396	35	66	46	42	57	82	2.97133	4.39757	3.1813	3.94389	2.91087	29.7052	3.03212	5.68264	3.70315	3.32437	4.93733	6.77349
PA14_RS06540	PA14_16320	NC_008463	1393758	1394099	-	342	137	150	145	190	148	244	121	92	144	129	101	113	46.1973	42.0266	49.2707	48.5944	41.1714	66.4696	38.0679	28.7667	42.099	37.0805	31.7713	33.8979
PA14_RS06545	PA14_16330	NC_008463	1394310	1396016	+	1707	790	1200	1059	1224	1136	1652	512	695	548	516	629	513	53.3723	67.3608	72.0957	62.7201	63.3148	90.1645	32.2728	43.5391	32.0983	29.7165	39.6421	30.8322
PA14_RS06550	PA14_16340	NC_008463	1396095	1396898	-	804	458	537	438	521	471	253	408	374	404	410	360	314	65.6949	63.9996	63.3089	56.6814	55.7346	29.3173	54.6014	49.7443	50.2413	50.1313	48.171	40.0676
PA14_RS06555	PA14_16350	NC_008463	1397019	1397660	-	642	51	69	66	87	105	66	56	38	57	40	52	38	9.16131	10.2985	11.9469	11.8534	15.5602	9.57785	9.3854	6.3296	8.87719	6.125	8.7138	6.07252
PA14_RS06560	PA14_16360	NC_008463	1397984	1399846	-	1863	121	203	171	190	212	294	274	225	284	268	173	177	7.49022	10.441	10.6667	8.92071	10.8264	14.7026	15.8248	12.9151	15.242	14.1418	9.99016	9.74721
PA14_RS06565	PA14_16370	NC_008463	1400168	1400863	+	696	2331	3249	3379	2557	2676	2846	2393	3006	3091	2091	2468	2784	386.238	447.301	564.191	321.351	365.794	380.965	369.942	461.857	444.043	295.343	381.483	410.374
PA14_RS06570	PA14_16380	NC_008463	1400900	1401805	-	906	272	246	205	313	261	296	221	182	203	200	154	166	34.6229	26.0175	26.295	30.2186	27.4077	30.4385	26.2461	21.4818	22.4029	21.7012	18.2865	18.7975
PA14_RS06575	PA14_16390	NC_008463	1401977	1403650	+	1674	536	710	531	527	628	272	650	628	467	582	382	376	36.9259	40.6408	36.8626	27.5368	35.6915	15.1381	41.779	40.1173	27.8931	34.1782	24.5497	23.0437
PA14_RS06580	PA14_16410	NC_008463	1403759	1405378	+	1620	417	495	239	324	450	102	458	512	240	340	172	181	29.6854	29.2785	17.1447	17.494	26.4276	5.86603	30.4194	33.7974	14.8126	20.6322	11.4223	11.4626
PA14_RS06585	PA14_16430	NC_008463	1405645	1407273	+	1629	1018	1117	1218	1336	1215	1155	937	878	1241	1185	1147	1081	72.0691	65.7039	86.8907	71.7371	70.9603	66.0572	61.8897	57.637	76.1704	71.512	75.7498	68.0808
PA14_RS06590	PA14_16440	NC_008463	1407278	1407793	+	516	285	301	312	320	309	209	198	189	355	324	293	266	63.6968	55.8954	70.2671	54.2449	56.973	37.736	41.2872	39.1688	68.7882	61.7272	61.0882	52.8874
PA14_RS06595	PA14_16450	NC_008463	1407790	1409058	+	1269	392	467	420	504	480	326	389	361	523	541	511	416	35.6243	35.2626	38.4622	34.7398	35.9865	23.934	32.9828	30.421	41.2074	41.9099	43.321	33.6319
PA14_RS06600	PA14_16460	NC_008463	1409051	1409740	+	690	177	205	190	268	246	123	215	211	246	257	263	214	29.5833	28.4685	32.0001	33.9738	33.9192	16.6079	33.5266	32.701	35.6469	36.6155	41.0058	31.8189
PA14_RS06605	PA14_16470	NC_008463	1409737	1412046	+	2310	690	840	807	859	860	427	682	761	960	915	1005	752	34.4476	34.8439	40.5984	32.5267	35.4198	17.2217	31.7667	35.229	41.5523	38.9395	46.8051	33.3984
PA14_RS06610	PA14_16480	NC_008463	1412043	1413050	+	1008	392	468	415	457	429	315	288	443	487	502	484	473	44.8485	44.4882	47.8448	39.6565	40.4909	29.1145	30.742	46.9971	48.3063	48.9581	51.6564	48.1416
PA14_RS06615	PA14_16500	NC_008463	1413158	1414201	+	1044	444	584	532	586	653	357	549	635	612	657	737	552	49.0461	53.6008	59.2186	49.0971	59.5077	31.8586	56.5812	65.0431	58.612	61.8652	75.9462	54.2449
PA14_RS06620	PA14_16510	NC_008463	1414324	1415419	+	1096	2082	2577	1893	2990	2602	4192	1883	2694	1688	1926	2180	2061	219.075	225.301	200.718	238.627	225.869	356.344	184.859	262.854	153.992	172.754	213.986	192.925
PA14_RS06625	PA14_16530	NC_008463	1415600	1417105	+	1506	1226	1661	1274	1940	1936	2074	1343	1731	1177	1272	1430	1519	93.8832	105.683	98.3086	112.677	122.304	128.305	95.9513	122.914	78.1424	83.0316	102.153	103.479
PA14_RS06630	PA14_16550	NC_008463	1417317	1418030	+	714	747	814	629	814	677	546	521	484	555	573	444	486	120.655	109.241	102.376	99.7206	90.2092	71.2449	78.5126	72.4895	77.7196	78.8929	66.8996	69.8326
PA14_RS06635	PA14_16560	NC_008463	1418127	1418678	+	552	800	1051	814	984	862	974	602	579	692	706	550	589	167.137	182.441	171.369	155.925	148.569	164.391	117.343	112.168	125.344	125.732	107.192	109.47
PA14_RS06640	PA14_16580	NC_008463	1418687	1419982	+	1296	1549	1952	1511	2167	1838	1413	1154	1181	1021	1179	1173	1162	137.838	144.322	135.49	146.256	134.928	101.577	95.8078	97.448	78.7692	89.4314	97.3715	91.9859
PA14_RS06645	PA14_16590	NC_008463	1420051	1420797	+	747	891	1142	816	1135	1008	663	668	743	799	777	868	915	137.556	146.489	126.945	132.903	128.381	82.6898	96.2179	106.364	106.945	102.254	125.008	125.667
PA14_RS06650	PA14_16600	NC_008463	1420794	1421699	+	906	764	903	715	1009	888	579	538	645	652	704	754	755	97.2495	95.5034	91.7117	97.414	93.2492	59.5401	63.8931	76.1306	71.954	76.3881	89.5328	85.4946
PA14_RS06655	PA14_16610	NC_008463	1421696	1422019	+	324	388	435	419	447	438	287	286	298	341	335	366	367	138.105	128.648	150.285	120.676	128.614	82.527	94.9776	98.3556	105.231	101.644	121.528	116.209
PA14_RS06660	PA14_16620	NC_008463	1422016	1422537	+	522	251	328	279	316	355	242	187	217	224	220	276	205	55.4531	60.2092	62.1127	52.9511	64.702	43.1921	38.5453	44.4546	42.9055	41.4318	56.8824	40.2906
PA14_RS06665	PA14_16630	NC_008463	1422613	1423398	-	786	10512	7365	12608	10325	6765	6431	21186	10784	21121	20795	9825	18377	1542.36	897.862	1864.11	1149.02	818.852	762.281	2900.19	1467.19	2686.75	2600.86	1344.77	2398.68
PA14_RS06670	PA14_16640	NC_008463	1423447	1423851	-	405	5446	3656	6707	5152	3168	3576	10239	5419	10238	10636	6052	10679	1550.76	864.989	1924.51	1112.7	744.201	822.624	2720.21	1430.84	2527.53	2581.69	1607.62	2705.18
PA14_RS06675	PA14_16660	NC_008463	1424253	1426481	-	2229	1807	1693	2726	1959	1705	5225	2051	2313	2168	1839	1133	3095	93.4911	72.779	142.122	76.8746	72.7737	218.391	99.0046	110.967	97.2489	81.106	54.6838	142.453
PA14_RS06680	PA14_16670	NC_008463	1426595	1427065	+	471	987	944	965	1029	806	1130	1294	1001	1920	1666	1276	1482	241.668	192.048	238.097	191.097	162.807	223.52	295.606	227.269	407.583	347.725	291.453	322.81
PA14_RS06685	PA14_16680	NC_008463	1427074	1427418	-	345	313	496	472	344	452	238	337	563	388	329	366	323	104.628	137.76	158.99	87.2164	124.646	64.2713	105.102	174.509	112.447	93.7472	114.13	96.0513
PA14_RS06690	PA14_16690	NC_008463	1427626	1430262	+	2637	3346	3290	2832	3581	3250	3187	3860	3295	3872	4212	3181	3513	146.332	119.549	124.804	118.783	117.256	112.598	157.499	133.621	146.812	157.022	129.775	136.675
PA14_RS06695	PA14_16700	NC_008463	1430423	1431070	+	648	3022	3170	2313	4024	2940	4587	1841	2140	1812	1871	1413	1480	537.826	468.752	414.808	543.177	431.651	659.497	305.688	353.156	279.588	283.844	234.588	234.319
PA14_RS06700	PA14_16710	NC_008463	1431174	1431854	+	681	324	447	274	445	419	722	222	310	251	312	218	235	54.8681	62.8955	46.7574	57.1573	58.5365	98.7755	35.0757	48.6791	36.8521	45.039	34.4388	35.4031
PA14_RS06705	PA14_16720	NC_008463	1431928	1432275	+	348	446	547	448	572	603	525	456	457	354	474	403	372	147.801	150.615	149.605	143.772	164.854	140.553	140.989	140.432	101.709	133.9	124.585	109.669
PA14_RS06710	PA14_16730	NC_008463	1432294	1433160	+	867	419	570	525	695	660	558	295	414	328	363	384	311	55.7336	62.9963	70.3699	70.1172	72.4244	59.9617	36.6103	51.0633	37.826	41.1594	47.6487	36.8011
PA14_RS06715	PA14_16740	NC_008463	1433233	1434057	+	825	176	167	156	176	183	251	156	168	135	164	145	137	24.6026	19.3964	21.9744	18.6602	21.1036	28.3452	20.3456	21.7763	16.3612	19.5421	18.9083	17.0367
PA14_RS06720	PA14_16750	NC_008463	1434062	1434757	+	696	92	106	87	129	116	109	94	77	75	75	60	56	15.2441	14.5934	14.5264	16.2121	15.8566	14.5907	14.5318	11.8307	10.7743	10.5934	9.2743	8.25465
PA14_RS06725	PA14_16770	NC_008463	1434813	1435598	+	786	212	253	174	324	236	318	183	226	235	206	196	180	31.1054	30.843	25.7261	36.0563	28.566	37.6933	25.0512	30.7478	29.8938	25.7648	26.827	23.4947
PA14_RS06730	PA14_16780	NC_008463	1435627	1436904	+	1278	203	264	232	262	263	227	192	164	195	221	143	169	18.3184	19.7939	21.0962	17.932	19.5788	16.5483	16.1648	13.7227	15.256	16.9998	12.0377	13.5668
PA14_RS06735	PA14_16790	NC_008463	1436911	1437549	-	639	604	689	774	968	1176	1348	828	735	843	1075	1255	1383	109.008	103.318	140.763	132.505	175.092	196.539	139.421	123.003	131.905	165.382	211.291	222.045
PA14_RS06740	PA14_16800	NC_008463	1437645	1438748	+	1104	587	701	546	737	838	985	691	1124	925	882	1600	1291	61.3185	60.8427	57.4739	58.3925	72.2163	83.124	67.3456	108.874	83.7738	78.5382	155.916	119.971
PA14_RS06745	PA14_16820	NC_008463	1438753	1441830	+	3078	1545	1535	1351	1644	1543	1214	1566	2044	2296	2242	2913	2048	57.8871	47.7858	51.0075	46.7188	47.6933	36.7459	54.7423	71.0134	74.5828	71.6058	101.815	68.2624
PA14_RS06750	PA14_16830	NC_008463	1441873	1442553	-	681	631	661	499	762	640	1080	524	529	465	472	493	519	106.857	93.0066	85.1531	97.8738	89.4114	147.753	82.7912	83.0685	68.2718	68.1359	77.8823	78.188
PA14_RS06755	PA14_16840	NC_008463	1442690	1443088	-	399	1408	1451	1343	1655	1505	1711	1654	1260	1472	1665	1342	1332	406.96	348.461	391.156	362.814	358.859	399.518	446.028	337.696	368.868	410.226	361.842	342.493
PA14_RS06760	PA14_16860	NC_008463	1443231	1445735	-	2505	690	951	782	984	967	1245	568	655	624	528	566	693	31.7661	36.3774	36.2782	34.3594	36.7264	46.3042	24.3972	27.9616	24.9065	20.7209	24.3079	28.3822
PA14_RS06765	PA14_16870	NC_008463	1446019	1446942	+	924	68	124	114	91	112	283	49	91	61	57	46	52	8.4871	12.8591	14.3377	8.61446	11.532	28.5347	5.7059	10.5317	6.60075	6.06435	5.35581	5.77366
PA14_RS06770	PA14_16880	NC_008463	1446939	1447673	+	735	40	82	76	64	57	93	31	69	45	31	42	23	6.27617	10.6902	12.0164	7.61643	7.37815	11.7884	4.5381	10.039	6.12154	4.14625	6.14754	3.21041
PA14_RS06775	PA14_16890	NC_008463	1447684	1449531	+	1848	126	231	199	170	204	248	107	190	181	116	183	182	7.86305	11.9776	12.5141	8.04647	10.5024	12.5028	6.22991	10.9946	9.79292	6.17074	10.6534	10.1039
PA14_RS06780	PA14_16910	NC_008463	1449535	1450515	+	981	92	166	231	120	156	152	78	141	192	129	177	156	10.8154	16.2143	27.3646	10.6997	15.1292	14.4356	8.55511	15.3701	19.569	12.9271	19.4108	16.3146
PA14_RS06785	PA14_16920	NC_008463	1450522	1450944	-	423	74	116	75	90	113	79	74	68	95	105	96	95	20.175	26.2771	20.6048	18.6106	25.4155	17.3999	18.8231	17.1908	22.4553	24.4023	24.4157	23.0411
PA14_RS06790	PA14_16930	NC_008463	1450941	1452146	-	1206	261	399	244	393	357	295	239	276	240	242	254	292	24.9583	31.7019	23.512	28.5039	28.1631	22.7894	21.3231	24.4731	19.8975	19.7265	22.6582	24.8402
PA14_RS06795	PA14_16950	NC_008463	1452241	1453275	-	1035	1726	2094	1288	2195	1837	2065	1289	1443	1095	1266	1159	1431	192.319	193.863	144.618	185.504	168.861	185.883	134.002	149.092	105.781	120.247	120.471	141.847
PA14_RS06800	PA14_16960	NC_008463	1453305	1453928	-	624	415	458	325	490	438	653	295	393	373	378	344	394	76.6983	70.3299	60.5265	68.6863	66.7805	97.4962	50.8671	67.3497	59.7668	59.5509	59.308	64.7786
PA14_RS06805	PA14_16970	NC_008463	1453941	1454288	-	348	457	504	425	579	499	765	352	397	369	371	312	387	151.447	138.775	141.924	145.532	136.421	204.805	108.834	121.994	106.019	104.804	96.4527	114.091
PA14_RS06810	PA14_16980	NC_008463	1454591	1454944	+	354	206	249	186	231	225	313	121	136	157	178	120	135	67.1098	67.3993	61.06	57.0778	60.4699	82.3759	36.7775	41.0831	44.3437	49.4309	36.4684	39.1247
PA14_RS06815	PA14_16990	NC_008463	1454959	1455252	-	294	2008	2154	2338	2727	2658	2124	2225	1926	2014	2427	1994	2149	787.66	702.033	924.153	811.328	860.137	673.079	814.297	700.546	684.932	811.529	729.654	749.91
PA14_RS06820	PA14_17000	NC_008463	1455574	1455933	-	360	7	12	11	17	12	9	6	8	10	3	2	1	2.24242	3.19402	3.55089	4.13052	3.17131	2.32916	1.79328	2.37638	2.77737	0.819219	0.597677	0.284982
PA14_RS06825	PA14_17010	NC_008463	1456171	1457916	+	1746	1565	1966	1581	1981	1785	1849	1319	1358	1750	1480	1288	1468	103.369	107.894	105.229	99.2428	97.2645	98.6624	81.2831	83.1732	100.214	83.3295	79.3617	86.2585
PA14_RS06830	PA14_17030	NC_008463	1457967	1459175	-	1209	785	812	595	940	852	363	627	487	650	586	573	524	74.88	64.356	57.1923	68.008	67.0461	27.973	55.8009	43.0755	53.7555	47.6489	50.9879	44.4657
PA14_RS06835	PA14_17040	NC_008463	1459193	1461895	-	2703	1482	1869	1542	2462	2028	1468	1231	1186	1321	1302	1344	1373	63.2302	66.2556	66.2957	79.6711	71.3809	50.5987	49.0018	46.9209	48.8644	47.3529	53.4924	52.1128
PA14_RS06840	PA14_17050	NC_008463	1462062	1462847	-	786	1558	1891	1420	1835	1798	2430	1138	1402	1180	1399	1254	1425	228.595	230.53	209.948	204.208	217.634	288.033	155.783	190.745	150.105	174.975	171.638	186
PA14_RS06845	PA14_17060	NC_008463	1463112	1463852	+	741	8134	12106	7959	12419	13970	37398	14029	16470	12576	12679	13620	13045	1265.93	1565.46	1248.21	1465.98	1793.65	4702.07	2037.08	2376.86	1696.91	1682.09	1977.42	1806.12
PA14_RS06850	PA14_17070	NC_008463	1463983	1464852	+	870	10483	11824	9370	14164	12829	21750	13173	15008	13205	13072	11438	12364	1389.6	1302.28	1251.6	1424.05	1402.92	2329.16	1629.17	1844.72	1517.59	1477.08	1414.39	1458.01
PA14_RS06855	PA14_17080	NC_008463	1465051	1465788	+	738	1373	1904	1654	1685	2008	3778	1579	2513	1561	1586	1979	2032	214.554	247.212	260.451	199.711	258.862	476.941	230.211	364.136	211.486	211.265	288.488	282.48
PA14_RS06860	PA14_17100	NC_008463	1465791	1466348	+	558	4589	5619	5448	5099	5696	6318	5896	6242	5551	5689	5975	6027	948.432	964.904	1134.62	799.299	971.172	1054.88	1136.9	1196.24	994.655	1002.27	1151.97	1108.12
PA14_RS06865	PA14_17110	NC_008463	1466364	1467119	+	756	1736	2498	1959	2352	2556	2574	2421	2425	2622	2441	2599	2636	264.82	316.614	301.134	272.129	321.662	317.209	344.566	343.019	346.774	317.415	369.848	357.72
PA14_RS06870	PA14_17120	NC_008463	1467113	1467928	+	816	426	678	585	670	774	543	463	667	577	534	661	569	60.2063	79.6157	83.313	71.8196	90.2425	61.9967	61.0507	87.4105	70.7003	64.3328	87.1466	71.5389
PA14_RS06875	PA14_17130	NC_008463	1467925	1469115	+	1191	667	891	736	800	1098	641	725	852	1026	998	1058	817	64.5857	71.6845	71.8146	58.7539	87.7103	50.1424	65.4977	76.499	86.1333	82.3759	95.5681	70.3769
PA14_RS06880	PA14_17140	NC_008463	1469141	1470493	+	1353	2191	3138	2509	2959	3129	2746	1947	2596	2568	2532	2677	2322	186.753	222.236	215.501	191.296	220.023	189.087	154.835	205.18	189.772	183.97	212.858	176.07
PA14_RS06885	PA14_17150	NC_008463	1470564	1472948	+	2385	4507	6486	4742	7173	6683	5936	3448	3944	2332	2842	2971	2539	217.932	260.584	231.058	263.07	266.59	231.881	155.553	176.838	97.7633	117.143	134.015	109.218
PA14_RS06890	PA14_17170	NC_008463	1472999	1473505	+	507	1816	2349	2198	2461	2321	2178	1455	1756	1772	1708	2061	2014	413.076	443.95	503.81	424.583	435.539	400.229	308.784	370.377	349.455	331.178	437.33	407.541
PA14_RS06895	PA14_17180	NC_008463	1473505	1474566	+	1062	2653	3350	2756	3635	3551	2675	2345	2891	2752	2622	3240	2642	288.095	302.259	301.579	299.391	318.117	234.67	237.585	291.106	259.095	242.711	328.216	255.228
PA14_RS06900	PA14_17190	NC_008463	1474612	1475052	+	441	1047	1510	1232	1676	1742	1141	1088	1329	796	1089	1355	1088	273.798	328.093	324.653	332.425	375.811	241.049	265.455	322.266	180.472	242.756	330.552	253.111
PA14_RS06905	PA14_17210	NC_008463	1475049	1475825	+	777	2524	3551	3168	3701	3732	2481	2307	2882	2653	2536	3177	2562	374.62	437.914	473.817	416.636	456.963	297.485	319.467	396.644	341.391	320.856	439.881	338.281
PA14_RS06910	PA14_17220	NC_008463	1475829	1476965	+	1137	840	1206	1104	1339	1394	663	752	909	915	813	909	776	85.2003	101.636	112.838	103.01	116.644	54.3266	71.1635	85.4932	80.463	70.2929	86.0087	70.0199
PA14_RS06915	PA14_17230	NC_008463	1476965	1477570	+	606	450	666	469	699	614	267	375	374	536	453	450	345	85.6371	105.308	89.9388	100.893	96.3953	41.0485	66.5823	65.9974	88.4357	73.4864	79.8875	58.4072
PA14_RS06920	PA14_17250	NC_008463	1477787	1479202	+	1416	756	1212	509	1012	1224	825	779	1022	552	704	810	432	61.5717	82.016	41.7736	62.5138	82.2391	54.2812	59.1935	77.1819	38.9773	48.8755	61.5405	31.2997
PA14_RS06925	PA14_17260	NC_008463	1479332	1482853	+	3522	4210	5177	4522	5712	5260	4626	4441	4498	4710	4601	4354	4310	137.853	140.847	149.207	141.859	142.088	122.37	135.672	136.571	133.711	128.423	132.996	125.547
PA14_RS06930	PA14_17270	NC_008463	1483003	1483953	+	951	3562	4416	4545	4947	4308	4256	3152	4374	3746	3187	2935	2980	431.952	444.946	555.393	455.009	430.978	416.946	356.62	491.843	393.843	329.445	332.022	321.481
PA14_RS06935	PA14_17280	NC_008463	1484023	1485351	+	1329	360	476	376	443	421	471	336	642	414	368	364	320	31.2392	34.3195	32.8783	29.1566	30.1382	33.0183	27.2028	51.6581	31.1466	27.221	29.4656	24.7027
PA14_RS06940	PA14_17290	NC_008463	1485522	1487150	+	1629	3006	4255	3059	4509	4274	6930	2393	4899	2361	2121	2899	2750	212.809	250.287	218.225	242.113	249.617	396.343	158.06	321.599	144.914	127.997	191.455	173.194
PA14_RS06945	PA14_17310	NC_008463	1487153	1487998	+	846	1321	1950	1450	2105	2155	2628	1270	2114	1126	1092	1513	1579	180.076	220.863	199.179	217.641	242.347	289.41	161.523	267.216	133.077	126.892	192.401	191.484
PA14_RS06950	PA14_17320	NC_008463	1488044	1489333	+	1290	3849	5354	4547	5226	5459	5635	3309	4789	4057	3189	4319	4216	344.097	397.693	409.621	354.355	402.609	406.971	275.999	396.993	314.449	243.022	360.191	335.298
PA14_RS06955	PA14_17330	NC_008463	1489398	1489682	+	285	686	990	977	1172	1398	1135	882	880	879	1041	993	970	277.589	332.851	398.379	359.701	466.684	371.031	332.984	330.191	308.375	359.077	374.838	349.178
PA14_RS06960	PA14_17340	NC_008463	1489702	1490406	+	705	453	703	659	787	798	686	430	518	511	515	563	525	74.1022	95.5488	108.628	97.6437	107.69	90.6555	65.6265	78.5721	72.4715	71.8124	85.9129	76.3994
PA14_RS06965	PA14_17350	NC_008463	1490467	1490715	-	249	302	286	251	407	322	222	217	156	245	311	259	224	139.872	110.059	117.144	142.973	123.032	83.064	93.7692	66.9967	98.379	122.784	111.902	92.293
PA14_RS06970	PA14_17370	NC_008463	1490681	1491907	-	1227	518	571	488	723	586	667	449	381	488	520	426	507	48.6864	44.5914	46.2192	51.5409	45.4374	50.6454	39.3733	33.2054	39.7659	41.662	37.3512	42.392
PA14_RS06975	PA14_17380	NC_008463	1491983	1492891	-	909	193	268	219	297	348	504	249	345	286	309	430	462	24.4859	28.2508	27.998	28.5793	36.423	51.6566	29.4738	40.5866	31.4585	33.4177	50.8913	52.1433
PA14_RS06980	PA14_17400	NC_008463	1493023	1494135	+	1113	1823	1734	1657	2131	1735	4248	2100	1656	2610	2752	1677	2713	188.892	149.284	173.011	167.474	148.308	355.589	203.013	159.108	234.467	243.072	162.098	250.078
PA14_RS06985	PA14_17410	NC_008463	1494189	1495040	+	852	1581	1447	1151	1805	1499	1719	1929	1334	2206	2115	1596	2184	214	162.738	156.994	185.309	167.387	187.973	243.609	167.434	258.882	244.035	201.527	262.986
PA14_RS06990	PA14_17420	NC_008463	1495111	1495584	+	474	620	775	623	859	724	848	626	607	708	656	562	663	150.847	156.669	152.741	158.516	145.318	166.677	142.101	136.943	149.345	136.053	127.555	143.501
PA14_RS06995	PA14_17440	NC_008463	1495581	1496648	+	1068	1119	1320	1138	1519	1338	1500	946	973	1230	1110	1011	1030	120.832	118.43	123.828	124.407	119.191	130.852	95.3059	97.4248	115.151	102.172	101.84	98.9432
PA14_RS07000	PA14_17450	NC_008463	1496636	1497385	+	750	997	1244	974	1466	1314	1385	710	780	732	817	761	766	153.305	158.935	150.919	170.974	166.684	172.047	101.858	111.214	97.5855	107.088	109.16	104.782
PA14_RS07005	PA14_17460	NC_008463	1497418	1498053	+	636	1044	1309	1126	1423	1288	1249	790	862	987	873	898	926	189.307	197.216	205.744	195.707	192.672	182.963	133.65	144.937	155.166	134.939	151.9	149.374
PA14_RS07010	PA14_17470	NC_008463	1498099	1498992	+	894	6432	7732	6677	7924	7148	4584	5144	4262	4293	4814	3781	3739	829.719	828.731	867.942	775.292	760.689	477.712	619.104	509.805	480.13	529.359	454.997	429.08
PA14_RS07015	PA14_17480	NC_008463	1499097	1500101	+	1005	15458	17856	15136	17730	16190	6357	15330	13226	14772	14053	9435	8352	1773.82	1702.46	1750.22	1543.13	1532.64	589.312	1641.25	1407.31	1469.63	1374.63	1009.98	852.598
PA14_RS07020	PA14_17490	NC_008463	1500527	1500850	-	324	254	372	249	301	309	338	142	120	94	132	121	123	90.4089	110.016	89.3102	81.2606	90.7348	97.1921	47.1567	39.6063	29.008	40.0507	40.1772	38.9475
PA14_RS07025	PA14_17500	NC_008463	1500917	1503484	-	2568	797	987	716	1085	956	1406	638	701	639	613	632	704	35.792	36.8283	32.4015	36.9567	35.4179	51.0093	26.7316	29.1911	24.8795	23.4664	26.4765	28.1253
PA14_RS30170		NC_008463	1503464	1503628	+	165	49	43	36	47	33	44	67	52	37	55	48	41	34.2479	24.9714	25.3551	24.9157	19.0279	24.8444	43.6909	33.7014	22.4209	32.7688	31.2965	25.4929
PA14_RS07030	PA14_17510	NC_008463	1503610	1504617	-	1008	96	103	78	111	89	71	83	80	84	84	94	76	10.9833	9.7912	8.99251	9.6321	8.4002	6.56231	8.85967	8.48706	8.3321	8.19219	10.0324	7.73523
PA14_RS07035	PA14_17520	NC_008463	1504765	1505271	+	507	210	238	194	198	210	455	190	201	272	293	229	241	47.7676	44.9809	44.4673	34.1598	39.4068	83.6108	40.3223	42.3951	53.6409	56.8121	48.5922	48.7673
PA14_RS07040	PA14_17530	NC_008463	1505405	1506445	+	1041	5218	6370	4642	5898	6192	14671	6002	7215	6306	6522	6875	7245	578.064	586.338	518.205	495.579	565.901	1313.01	620.362	741.163	605.674	615.902	710.495	714.016
PA14_RS07045	PA14_17540	NC_008463	1506451	1506912	+	462	1148	1298	878	1225	1225	2026	1031	1128	1098	1082	995	1040	286.564	269.21	220.851	231.928	252.263	408.561	240.114	261.093	237.627	230.233	231.697	230.947
PA14_RS07050	PA14_17550	NC_008463	1506934	1508004	-	1071	4553	4964	4692	5590	5114	2620	6391	5262	6159	6522	5465	4914	490.265	444.121	509.114	456.542	454.288	227.914	642.065	525.399	574.985	598.65	548.959	470.723
PA14_RS07055	PA14_17570	NC_008463	1508087	1509490	-	1404	4207	4469	4197	5187	4486	2329	5312	3656	5607	5254	4204	4500	345.563	305.002	347.391	323.153	303.985	154.547	407.09	278.463	399.3	367.878	322.133	328.825
PA14_RS07060	PA14_17580	NC_008463	1509670	1512075	+	2406	6682	6168	7359	8875	6728	2434	7547	3447	8838	8231	5925	5701	320.282	245.645	355.443	322.65	266.042	94.2506	337.504	153.205	367.277	336.309	264.93	243.095
PA14_RS07065	PA14_17590	NC_008463	1512199	1512420	-	222	443	538	486	454	446	508	316	339	583	413	392	465	230.13	232.214	254.408	178.88	191.136	213.191	153.156	163.296	262.574	182.885	189.964	214.892
PA14_RS07070	PA14_17600	NC_008463	1512439	1512849	-	411	459	593	503	567	457	695	405	392	479	492	410	573	128.793	138.252	142.224	120.67	105.788	157.544	106.026	101.993	116.528	117.681	107.32	143.032
PA14_RS07075	PA14_17610	NC_008463	1513025	1514089	-	1065	99	195	104	159	272	151	236	211	142	214	186	146	10.7203	17.5446	11.3483	13.0589	24.2985	13.2095	23.8431	21.1866	13.3314	19.7536	18.7889	14.0645
PA14_RS07080	PA14_17620	NC_008463	1514178	1514948	-	771	11	34	14	11	34	17	32	34	21	16	27	20	1.64536	4.22556	2.11019	1.24795	4.19551	2.05425	4.46576	4.71577	2.72333	2.04008	3.76746	2.66131
PA14_RS07085	PA14_17630	NC_008463	1514941	1515834	-	894	17	48	11	21	49	23	36	65	12	23	36	16	2.19298	5.14473	1.42989	2.05466	5.21457	2.3969	4.33276	7.77506	1.34208	2.52913	4.33216	1.83613
PA14_RS07090	PA14_17640	NC_008463	1515839	1516930	-	1092	7	56	7	25	64	32	19	84	14	15	50	8	0.739261	4.91388	0.744942	2.00252	5.57593	2.73015	1.87211	8.22592	1.28186	1.35036	4.92591	0.751601
PA14_RS07095	PA14_17650	NC_008463	1517189	1517905	+	717	175	178	143	199	211	206	155	163	184	150	149	167	28.1476	23.7881	23.1774	24.2769	27.9978	26.7675	23.2601	24.3106	25.6587	20.5662	22.3566	23.8956
PA14_RS07100	PA14_17660	NC_008463	1517909	1518835	-	927	96	97	55	135	86	344	35	65	44	58	44	37	11.943	10.0265	6.89493	12.7383	8.8263	34.5731	4.06245	7.49828	4.74579	6.15077	5.10637	4.09489
PA14_RS07105	PA14_17670	NC_008463	1518968	1519621	+	654	622	751	609	796	713	1409	546	635	492	545	515	582	109.682	110.033	108.215	106.462	103.722	200.721	89.8286	103.83	75.2182	81.9219	84.7166	91.2988
PA14_RS07110	PA14_17675	NC_008463	1519693	1520064	+	372	118	158	142	181	175	299	92	127	79	65	101	72	36.5815	40.698	44.3601	42.5593	44.7564	74.8837	26.61	36.5081	21.2334	17.1772	29.2091	19.8568
PA14_RS07115	PA14_17690	NC_008463	1520134	1521744	-	1611	1073	1507	1257	1519	1451	2065	1122	1080	1202	1023	1285	1784	76.8115	89.6349	90.6748	82.4747	85.6904	119.422	74.9372	71.6896	74.601	62.4254	85.8117	113.611
PA14_RS07120	PA14_17700	NC_008463	1521988	1522251	+	264	206	293	117	285	239	4446	170	167	126	226	201	303	89.9882	106.346	51.5026	94.4277	86.1299	1569.01	69.2859	67.6457	47.7202	84.1562	81.9089	117.749
PA14_RS07125	PA14_17710	NC_008463	1522251	1522403	+	153	204	283	73	244	184	2842	98	124	127	150	122	233	153.766	177.237	55.447	139.494	114.416	1730.58	68.9183	86.6679	82.9942	96.3787	85.7842	156.237
PA14_RS07130	PA14_17720	NC_008463	1522431	1523216	-	786	334	406	362	440	385	386	317	289	432	362	303	343	49.0057	49.4952	53.5221	48.9653	46.6013	45.7534	43.3947	39.3191	54.9537	45.2759	41.4724	44.7705
PA14_RS07135	PA14_17730	NC_008463	1523344	1524159	+	816	130	125	175	152	110	271	155	117	201	154	146	183	18.3728	14.6784	24.9227	16.2934	12.8252	30.9413	20.4381	15.3329	24.6287	18.5529	19.2487	23.0081
PA14_RS07140	PA14_17740	NC_008463	1524359	1525681	+	1323	78	76	61	92	91	90	77	70	87	79	78	79	6.79919	5.50444	5.35818	6.08256	6.54398	6.33785	6.26226	5.65804	6.57499	5.87014	6.34269	6.12615
PA14_RS07145	PA14_17760	NC_008463	1525771	1526844	+	1074	54	93	47	45	84	55	47	84	46	45	140	42	5.79845	8.29732	5.08558	3.66494	7.44107	4.77109	4.70862	8.36379	4.28242	4.11898	14.0237	4.01204
PA14_RS07150	PA14_17780	NC_008463	1526841	1528250	-	1410	53	63	47	74	76	53	43	44	51	52	33	36	4.3349	4.28135	3.8737	4.59062	5.12808	3.502	3.28133	3.33704	3.61648	3.62548	2.51787	2.61941
PA14_RS30175		NC_008463	1528212	1528409	+	198	19	14	24	29	29	22	14	17	13	27	12	22	11.0665	6.7752	14.0862	12.8112	13.9346	10.3518	7.60786	9.18146	6.56468	13.4054	6.52011	11.3993
PA14_RS07155	PA14_17790	NC_008463	1528469	1529356	-	888	224	246	184	257	225	314	236	226	300	288	257	289	29.0909	26.5449	24.0797	25.315	24.1063	32.944	28.5956	27.2159	33.7788	31.8831	31.1357	33.3891
PA14_RS07160	PA14_17810	NC_008463	1529470	1531197	+	1728	35	36	28	40	34	37	23	31	30	42	25	42	2.33586	1.99626	1.88305	2.02477	1.87195	1.99488	1.43214	1.91843	1.73585	2.38939	1.55645	2.49359
PA14_RS07165	PA14_17820	NC_008463	1531236	1532423	+	1188	25	23	16	24	21	20	24	13	16	24	17	15	2.42687	1.85511	1.56513	1.76707	1.68176	1.56846	2.17368	1.17019	1.3466	1.98599	1.53947	1.29537
PA14_RS07170	PA14_17850	NC_008463	1532483	1533280	+	798	7	5	6	6	7	7	6	7	6	9	5	1	1.01162	0.60038	0.873766	0.657668	0.834556	0.817249	0.809	0.938044	0.751768	1.10872	0.674072	0.128563
PA14_RS07175	PA14_17860	NC_008463	1533277	1534809	+	1533	72	92	65	93	66	86	47	55	75	66	66	64	5.41642	5.75049	4.9274	5.30639	4.09602	5.22655	3.2988	3.83662	4.89164	4.23237	4.6317	4.2831
PA14_RS07180	PA14_17880	NC_008463	1534832	1536037	+	1206	7	10	2	11	9	12	4	6	11	13	11	9	0.66938	0.794533	0.192721	0.797818	0.709995	0.927028	0.356872	0.532025	0.911971	1.05969	0.981261	0.765623
PA14_RS07185	PA14_17890	NC_008463	1536090	1537340	+	1251	76	79	68	81	66	66	73	63	77	76	64	73	7.00614	6.05103	6.31682	5.66352	5.01934	4.91525	6.27864	5.38532	6.15416	5.97225	5.50379	5.98667
PA14_RS07190	PA14_17900	NC_008463	1537346	1538266	-	921	1637	1383	1188	2268	1706	1104	1610	1091	1523	1904	1313	1372	204.98	143.887	149.901	215.398	176.23	111.678	188.09	126.676	165.339	203.23	153.371	152.832
PA14_RS07195	PA14_17910	NC_008463	1538565	1539551	+	987	16	23	14	23	27	19	20	17	13	23	15	10	1.8695	2.2329	1.64838	2.03831	2.6026	1.79348	2.18028	1.84187	1.31693	2.29083	1.63498	1.03945
PA14_RS07200	PA14_17920	NC_008463	1539568	1539897	-	330	41	63	53	55	65	109	25	47	44	34	30	55	14.3282	18.293	18.6642	14.5783	18.7396	30.7731	8.15128	15.2304	13.3314	10.1285	9.78017	17.0989
PA14_RS07205	PA14_17930	NC_008463	1540030	1541568	-	1539	163	383	3228	196	546	8358	432	603	2706	443	947	3331	12.2144	23.8462	243.748	11.1398	33.7531	505.968	30.2027	41.8993	175.802	28.2974	66.1988	222.053
PA14_RS07210	PA14_17940	NC_008463	1541847	1542602	-	756	605	745	1769	1035	955	1471	616	668	1107	598	783	788	92.2903	94.4265	271.927	119.75	120.183	181.28	87.6716	94.4893	146.407	77.7608	111.424	106.936
PA14_RS30180		NC_008463	1542599	1542811	-	213	219	210	766	261	302	488	247	266	826	329	378	462	118.573	94.4711	417.923	107.181	134.892	213.452	124.772	133.546	387.736	151.844	190.92	222.527
PA14_RS07215	PA14_17960	NC_008463	1542808	1544325	-	1518	2255	2408	10667	3068	3133	7025	2835	3091	10704	3475	4763	7161	171.316	152	816.615	176.784	196.358	431.155	200.947	217.749	705.034	225.042	337.558	483.974
PA14_RS07220	PA14_17980	NC_008463	1544365	1545204	-	840	487	634	2860	643	870	3303	980	942	2517	1161	1275	2165	66.8609	72.3218	395.67	66.9561	98.5372	366.343	125.53	119.922	299.598	135.873	163.294	264.423
PA14_RS07225	PA14_17990	NC_008463	1545469	1545939	+	471	128	182	573	178	229	975	146	216	395	134	238	388	31.3409	37.0262	141.378	33.0566	46.2567	192.86	33.3528	49.0412	83.8517	27.9682	54.362	84.5144
PA14_RS07230	PA14_18010	NC_008463	1546003	1547487	+	1485	306	429	705	420	519	1979	271	500	708	374	609	959	23.7639	27.6815	55.1708	24.739	33.2507	124.159	19.6355	36.0057	47.6697	24.7586	44.1194	66.254
PA14_RS07235	PA14_18020	NC_008463	1547683	1548468	+	786	401	618	745	570	627	950	402	482	727	505	485	889	58.8361	75.3399	110.149	63.4324	75.8936	112.606	55.0305	65.5771	92.4799	63.1612	66.3832	116.038
PA14_RS30185		NC_008463	1548716	1548946	+	231	121	163	233	172	189	222	99	149	161	142	121	189	60.4082	67.6137	117.217	65.1291	77.8413	89.5365	46.113	68.9767	69.6866	60.4307	56.3524	83.9402
PA14_RS07240		NC_008463	1549067	1549180	+	114	354	395	423	454	363	478	298	378	483	598	606	589	358.114	332.01	431.204	348.345	302.944	390.645	281.262	354.581	423.621	515.677	571.883	530.067
PA14_RS30190	PA14_18040	NC_008463	1549296	1549459	+	164	205	260	244	308	260	355	214	226	298	401	396	335	144.156	151.911	172.899	164.273	150.831	201.671	140.401	147.364	181.68	240.371	259.771	209.566
PA14_RS07245	PA14_18050	NC_008463	1549571	1549993	-	423	356	344	355	360	347	323	310	296	379	365	324	311	97.0581	77.9251	97.5293	74.4425	78.0458	71.1412	78.8536	74.8306	89.5848	84.827	82.4031	75.4293
PA14_RS07250	PA14_18060	NC_008463	1550092	1550622	-	531	293	369	255	310	294	340	281	230	301	263	242	277	63.6349	66.5872	55.8075	51.0653	52.676	59.6545	56.9393	46.3192	56.6771	48.6903	49.0298	53.5187
PA14_RS07255	PA14_18070	NC_008463	1550805	1551002	+	198	121	157	588	124	178	6858	93	242	741	113	597	1592	70.4762	75.979	345.111	54.7791	85.5293	3226.94	50.538	130.701	374.187	56.1041	324.376	824.894
PA14_RS07260	PA14_18080	NC_008463	1550981	1551619	-	639	184	263	200	274	259	249	176	197	197	185	169	166	33.2077	39.4379	36.3727	37.5067	38.562	36.3043	29.6355	32.9681	30.8248	28.4611	28.4528	26.6518
PA14_RS07265	PA14_18090	NC_008463	1551985	1553163	+	1179	95	124	87	126	121	530	65	116	47	79	76	97	9.29249	10.0778	8.57536	9.34793	9.76409	41.8814	5.93198	10.5214	3.98584	6.58711	6.93488	8.44069
PA14_RS07270	PA14_18100	NC_008463	1553171	1553347	-	177	1520	1414	1808	1759	1786	1014	1955	1044	1575	1981	1720	1761	990.359	765.483	1187.06	869.263	959.994	533.733	1188.43	630.747	889.698	1100.25	1045.43	1020.72
PA14_RS07275	PA14_18110	NC_008463	1553474	1554397	-	924	297	376	316	389	371	307	315	268	308	319	266	227	37.0687	38.992	39.7431	36.8244	38.1999	30.9546	36.6808	31.0164	33.3284	33.9391	30.9705	25.2043
PA14_RS07280	PA14_18120	NC_008463	1554529	1556022	+	1494	248	382	133	242	357	94	155	172	117	159	88	92	19.1436	24.5003	10.3454	14.1685	22.7341	5.86187	11.163	12.3114	7.83016	10.4623	6.33682	6.31767
PA14_RS07285	PA14_18140	NC_008463	1556038	1556934	+	897	87	135	56	89	136	26	64	84	55	78	36	34	11.1853	14.4212	7.25508	8.67873	14.4247	2.70047	7.67693	10.0142	6.13064	8.54837	4.31767	3.88872
PA14_RS07290	PA14_18150	NC_008463	1557036	1558922	+	1887	522	732	428	536	567	182	597	632	411	544	226	228	31.9022	37.1705	26.3584	24.8457	28.5872	8.98584	34.041	35.8157	21.7774	28.3406	12.8847	12.396
PA14_RS07295	PA14_18160	NC_008463	1558980	1559993	-	1014	1023	2530	832	1364	2329	1140	1181	2832	1149	1146	2491	1282	116.348	239.079	95.3525	117.662	218.52	104.743	125.318	298.664	113.297	111.104	264.286	129.709
PA14_RS07300	PA14_18180	NC_008463	1560015	1560308	-	294	470	1109	349	574	969	370	530	1196	461	565	1117	518	184.363	361.446	137.951	170.775	313.572	117.25	193.967	435.023	156.779	188.922	408.738	180.76
PA14_RS07305	PA14_18200	NC_008463	1560404	1561324	+	921	231	223	167	244	223	220	267	203	293	309	255	238	28.9251	23.2009	21.0719	23.1733	23.0359	22.2547	31.1926	23.5703	31.8085	32.9822	29.7865	26.5117
PA14_RS07310		NC_008463	1561309	1561611	+	303	89	109	75	94	87	82	85	84	117	145	90	114	33.8742	34.4701	28.7651	27.1359	27.3172	25.2133	30.184	29.6459	38.6081	47.0443	31.955	38.5996
PA14_RS07315	PA14_18210	NC_008463	1561612	1562391	-	780	162	172	160	213	198	138	177	136	164	191	171	165	23.9521	21.1297	23.8381	23.886	24.1508	16.4833	24.4162	18.6454	21.0225	24.0724	23.5853	21.7025
PA14_RS07320	PA14_18230	NC_008463	1562402	1563391	-	990	418	410	328	528	466	494	429	351	431	472	403	428	48.6926	39.6833	38.5022	46.6506	44.7828	46.4891	46.6253	37.914	43.5289	46.8693	43.7934	44.3536
PA14_RS07325	PA14_18250	NC_008463	1563719	1566589	+	2871	509	505	556	661	683	369	632	513	888	823	811	602	20.4459	16.8546	22.5055	20.1385	22.6333	11.9744	23.6856	19.1079	30.9254	28.1805	30.3897	21.5121
PA14_RS07330	PA14_18260	NC_008463	1566589	1567533	+	945	328	332	271	405	399	169	357	317	455	503	499	340	40.028	33.664	33.3261	37.4871	40.1699	16.6615	40.6477	35.872	48.141	52.326	56.8078	36.912
PA14_RS07335	PA14_18275	NC_008463	1567535	1569292	+	1758	553	521	459	644	691	225	607	520	771	920	856	517	36.2768	28.3974	30.3418	32.0424	37.3955	11.924	37.1509	31.631	43.8501	51.4459	52.3834	30.1711
PA14_RS07340	PA14_18300	NC_008463	1569445	1570839	-	1395	4917	8444	7862	7154	7715	5196	4559	4576	4186	3671	2549	3159	406.489	580.007	654.946	448.573	526.165	347.02	351.638	350.784	300.027	258.697	196.578	232.325
PA14_RS07345	PA14_18310	NC_008463	1570836	1571249	-	414	723	1323	1139	1180	1317	923	677	699	528	517	453	462	201.4	306.21	319.72	249.31	302.653	207.711	175.95	180.553	127.517	122.764	117.716	114.488
PA14_RS07350	PA14_18320	NC_008463	1571246	1571593	-	348	337	578	537	531	640	480	299	363	264	273	221	210	111.679	159.15	179.325	133.467	174.969	128.505	92.4468	111.546	75.8508	77.1196	68.3207	61.9099
PA14_RS07355	PA14_18330	NC_008463	1571590	1573239	-	1650	1881	3153	2722	2715	3010	2399	1591	1838	1205	1287	1082	961	131.47	183.105	191.713	143.928	173.557	135.458	103.75	119.121	73.0195	76.6789	70.5476	59.753
PA14_RS07360	PA14_18340	NC_008463	1573236	1574123	-	888	1996	2713	1945	2327	2500	1815	2052	1808	1414	1642	1077	1086	259.221	292.749	254.539	229.214	267.847	190.424	248.636	217.728	159.211	181.778	130.479	125.469
PA14_RS07365	PA14_18350	NC_008463	1574120	1576108	-	1989	15280	18690	14191	18660	17060	11273	14662	13496	10664	11961	8943	8960	885.953	900.396	829.135	820.607	816.027	528.036	793.156	725.602	536.069	591.172	483.713	462.161
PA14_RS07370	PA14_18360	NC_008463	1576105	1577124	-	1020	7358	8737	7287	9105	8971	5705	8383	7409	7346	8001	6361	6118	831.921	820.77	830.224	780.797	836.76	521.092	884.299	776.761	720.089	771.126	670.91	615.36
PA14_RS07375	PA14_18370	NC_008463	1577121	1578269	-	1149	12262	13809	11372	14485	13180	9308	12416	11668	11524	11873	10595	11012	1230.73	1151.6	1150.17	1102.7	1091.33	754.737	1162.68	1085.94	1002.81	1015.83	992.019	983.255
PA14_RS07380	PA14_18380	NC_008463	1578657	1580102	-	1446	75	72	97	120	96	74	73	91	76	61	75	74	5.98157	4.77115	7.79561	7.25891	6.31631	4.76785	5.43193	6.72978	5.2551	4.14709	5.57997	5.25029
PA14_RS07385	PA14_18410	NC_008463	1580299	1580949	-	651	41	45	54	70	51	36	47	43	53	42	44	29	7.26315	6.62355	9.63961	9.40536	7.45331	5.15206	7.76814	7.06343	8.14011	6.34234	7.27128	4.57022
PA14_RS07390	PA14_18430	NC_008463	1581022	1582197	-	1176	12	13	11	12	14	10	8	13	7	9	7	9	1.17678	1.05924	1.08701	0.89255	1.13261	0.792231	0.731952	1.18213	0.59515	0.752344	0.640368	0.785155
PA14_RS07395	PA14_18450	NC_008463	1582212	1583774	-	1563	38	60	47	53	94	41	50	39	30	74	41	39	2.8038	3.67834	3.49451	2.96603	5.72175	2.4439	3.442	2.66829	1.9191	4.6543	2.82205	2.55992
PA14_RS30195		NC_008463	1583804	1584019	-	216	7	7	9	7	6	6	4	4	12	8	7	7	3.73737	3.1053	4.84212	2.83467	2.64276	2.58795	1.99254	1.98031	5.55473	3.64097	3.48645	3.32479
PA14_RS07400	PA14_18470	NC_008463	1584016	1585119	-	1104	15	20	15	27	24	16	15	21	17	25	14	11	1.56691	1.73588	1.57895	2.13921	2.06825	1.35024	1.46192	2.03413	1.53963	2.22614	1.36426	1.02222
PA14_RS07405	PA14_18480	NC_008463	1585123	1586547	-	1425	22	31	23	24	27	18	20	14	22	20	23	18	1.78045	2.08452	1.87568	1.47318	1.80264	1.17684	1.51013	1.05061	1.54363	1.37974	1.73641	1.29592
PA14_RS07410	PA14_18500	NC_008463	1586560	1588191	-	1632	15	14	17	31	25	23	17	18	19	24	14	16	1.05997	0.821991	1.21053	1.6615	1.4574	1.31301	1.1208	1.17945	1.16404	1.44568	0.922884	1.00582
PA14_RS07415	PA14_18510	NC_008463	1588212	1589684	-	1473	13	18	15	21	19	8	15	8	9	14	16	16	1.0178	1.17092	1.18341	1.24702	1.22719	0.505995	1.09569	0.580785	0.610907	0.934344	1.16857	1.11439
PA14_RS07420	PA14_18520	NC_008463	1589681	1591108	-	1428	4	8	9	10	5	6	9	13	2	5	8	3	0.323038	0.536811	0.732422	0.612534	0.333121	0.391455	0.678132	0.973516	0.140035	0.34421	0.6027	0.215533
PA14_RS07425	PA14_18550	NC_008463	1591122	1592291	-	1170	9	14	16	15	21	17	10	13	19	18	12	12	0.887113	1.14657	1.58921	1.12141	1.70763	1.3537	0.919632	1.18819	1.62369	1.5124	1.1034	1.05224
PA14_RS07430	PA14_18565	NC_008463	1592374	1593858	-	1485	21	23	26	28	23	26	21	14	20	32	20	16	1.63085	1.48409	2.03467	1.64926	1.47354	1.6312	1.52157	1.00816	1.3466	2.11839	1.44891	1.10538
PA14_RS07435	PA14_18580	NC_008463	1593998	1595308	-	1311	25	44	32	43	34	40	32	26	27	37	29	36	2.19917	3.21595	2.83657	2.86896	2.46738	2.8426	2.62632	2.12079	2.05919	2.77447	2.37977	2.81721
PA14_RS07440	PA14_18590	NC_008463	1596211	1596990	-	780	153	254	170	285	234	349	112	170	109	128	116	117	22.6214	31.2031	25.328	31.9602	28.5418	41.686	15.4498	23.3068	13.9723	16.1323	15.9994	15.389
PA14_RS07445	PA14_18600	NC_008463	1597097	1598179	-	1083	1220	1374	1120	1793	1498	1661	1080	1151	1270	1130	1151	1244	129.913	121.568	120.181	144.814	131.596	142.889	107.299	113.651	117.249	102.573	114.337	117.845
PA14_RS07450	PA14_18610	NC_008463	1598184	1599101	-	918	766	865	642	1171	939	1318	661	879	867	807	804	876	96.2295	90.2885	81.2717	111.577	97.3157	133.762	77.4745	102.394	94.4304	86.4196	94.222	97.8997
PA14_RS07455	PA14_18620	NC_008463	1599380	1599847	+	468	269	292	222	276	272	316	214	213	171	225	159	219	66.2871	59.7855	55.1257	51.5848	55.2947	62.9072	49.2003	48.67	36.533	47.2626	36.5502	48.0085
PA14_RS07460	PA14_18630	NC_008463	1600241	1603228	-	2988	2095	2013	1512	2541	1732	595	1828	961	1361	1765	858	774	80.8585	64.5539	58.8055	74.3845	55.1477	18.5522	65.8257	34.3931	45.5421	58.0692	30.892	26.5754
PA14_RS07465	PA14_18640	NC_008463	1603527	1605635	+	2109	824	1026	814	1235	1015	631	2145	1673	2472	2511	1778	1388	45.0581	46.6155	44.8533	51.2211	45.7878	27.8748	109.434	84.8296	117.195	117.045	90.6973	67.5201
PA14_RS07470	PA14_18650	NC_008463	1605748	1606074	+	327	6981	8386	6432	8471	8480	10438	7543	8705	8497	8784	8360	9473	2462.02	2457.35	2285.84	2265.92	2467.22	2973.92	2481.97	2846.75	2598.09	2640.74	2750.41	2972.08
PA14_RS07475	PA14_18660	NC_008463	1606157	1607308	+	1152	426	432	341	495	417	661	257	381	328	276	282	321	42.6461	35.9328	34.3992	37.5847	34.4385	53.4574	24.0038	35.3672	28.468	23.5526	26.3351	28.5873
PA14_RS07480	PA14_18670	NC_008463	1607376	1607852	-	477	5761	7545	12866	7860	9185	14412	8313	9736	12205	9718	13877	8743	1392.84	1515.65	3134.53	1441.33	1831.98	2814.91	1875.16	2182.68	2558.32	2002.81	3129.8	1880.45
PA14_RS07485	PA14_18680	NC_008463	1608062	1608283	-	222	2154	2413	1782	3077	2643	3542	1730	1706	1261	2021	1208	2359	1118.96	1041.51	932.828	1212.36	1132.67	1486.46	838.481	821.777	567.934	894.942	585.4	1090.17
PA14_RS07490	PA14_18690	NC_008463	1608543	1609145	+	603	13292	13134	12946	16760	14722	27269	16066	14084	21800	20898	17979	22010	2542.12	2087.08	2494.97	2431.17	2322.79	4213.19	2866.75	2497.68	3614.72	3406.97	3207.65	3744.75
PA14_RS07495	PA14_18700	NC_008463	1609324	1609998	-	675	990	1121	913	1289	1126	949	916	832	895	1008	799	931	169.143	159.133	157.186	167.035	158.707	130.985	146.013	131.81	132.573	146.804	127.345	141.503
PA14_RS07500	PA14_18710	NC_008463	1609995	1611041	-	1047	922	1065	802	1125	966	1033	810	802	843	810	729	888	101.556	97.468	89.0173	93.9863	87.779	91.9206	83.2412	81.9135	80.5038	76.0536	74.9066	87.0134
PA14_RS07505	PA14_18720	NC_008463	1611174	1612139	+	966	1264	1101	884	1286	1042	1155	1309	1132	955	1260	888	956	150.901	109.212	106.346	116.445	102.624	111.395	145.802	125.313	98.8466	128.226	98.8951	101.531
PA14_RS07510	PA14_18740	NC_008463	1612257	1613474	+	1218	991	1265	876	1348	1240	1744	781	1021	721	707	630	805	93.8315	99.5182	83.5803	96.8058	96.8578	133.401	68.9928	89.6409	59.1866	57.0629	55.6458	67.8061
PA14_RS07515	PA14_18750	NC_008463	1613566	1613952	-	387	2694	2898	2309	3430	3042	2980	2489	2237	2319	2708	2525	2612	802.803	717.541	693.362	775.25	747.84	717.405	692.012	618.134	599.136	687.89	701.923	692.44
PA14_RS07520	PA14_18760	NC_008463	1614329	1615486	+	1158	13	18	78	16	31	1517	13	52	145	15	96	192	1.29466	1.48944	7.82768	1.20857	2.54691	122.05	1.20791	4.80201	12.5197	1.2734	8.9187	17.0103
PA14_RS07525	PA14_18780	NC_008463	1615483	1618644	+	3162	75	82	181	93	82	1616	77	99	274	65	154	477	2.73541	2.48491	6.65217	2.57264	2.46724	47.6144	2.62017	3.34812	8.66412	2.02084	5.2396	15.4766
PA14_RS07530	PA14_18790	NC_008463	1618641	1620116	+	1476	23	24	50	34	40	244	28	28	67	24	22	114	1.79706	1.55806	3.93668	2.01489	2.5783	15.4015	2.04113	2.02862	4.53862	1.59848	1.60352	7.92389
PA14_RS07535	PA14_18800	NC_008463	1620687	1620881	+	195	27	40	62	33	33	107	33	57	79	27	64	77	15.968	19.6555	36.9491	14.8026	16.1005	51.122	18.2087	31.2585	40.5068	13.6116	35.3089	40.5113
PA14_RS07540	PA14_18810	NC_008463	1621282	1622319	+	1038	44	74	544	47	119	897	37	194	814	45	544	493	4.88852	6.83115	60.9044	3.96058	10.9071	80.5108	3.83534	19.9863	78.4084	4.26183	56.382	48.727
PA14_RS07545	PA14_18820	NC_008463	1622352	1623338	+	987	34	49	290	47	52	354	17	79	375	18	190	256	3.97268	4.75705	34.145	4.16523	5.01241	33.4153	1.85324	8.55929	37.9883	1.79282	20.7098	26.6099
PA14_RS07550	PA14_18830	NC_008463	1623369	1624802	+	1434	35	47	264	50	61	227	35	42	273	33	91	174	2.81476	3.14057	21.3945	3.04986	4.04707	14.7481	2.62615	3.13205	19.0348	2.26228	6.82702	12.4486
PA14_RS07555	PA14_18850	NC_008463	1624802	1626253	+	1452	52	79	274	77	102	224	63	85	291	54	80	178	4.13009	5.21338	21.9296	4.63855	6.68334	14.3728	4.66846	6.26009	20.0383	3.65602	5.92738	12.5769
PA14_RS07560	PA14_18860	NC_008463	1626303	1627376	+	1074	146	177	315	216	200	244	148	146	245	154	150	226	15.6773	15.7917	34.0842	17.5917	17.7168	21.1663	14.8271	14.5371	22.8085	14.0961	15.0254	21.5886
PA14_RS07565	PA14_18870	NC_008463	1627576	1627755	-	180	581	589	671	621	641	839	392	597	416	501	492	427	372.242	313.547	433.208	301.771	338.802	434.259	234.322	354.674	231.077	273.619	294.057	243.375
PA14_RS07570	PA14_18880	NC_008463	1627864	1628502	-	639	490	581	396	719	610	188	436	400	406	489	519	391	88.4336	87.1233	72.018	98.4207	90.8216	27.4104	73.4151	66.9402	63.5273	75.2297	87.3787	62.7763
PA14_RS07575	PA14_18890	NC_008463	1628499	1629215	-	717	176	186	158	222	261	90	138	140	201	233	247	186	28.3084	24.8572	25.6085	27.0827	34.6323	11.6945	20.709	20.8803	28.0293	31.9461	37.061	26.6142
PA14_RS07580	PA14_18900	NC_008463	1629208	1629852	-	645	97	138	101	112	153	63	127	92	142	159	181	121	17.3434	20.5012	18.1974	15.1886	22.5679	9.09997	21.1858	15.253	22.0122	24.2336	30.1896	19.2462
PA14_RS07585	PA14_18910	NC_008463	1629852	1630886	-	1035	139	193	120	231	248	85	172	147	174	206	214	165	15.4881	17.868	13.4737	19.5223	22.7967	7.65134	17.8808	15.1882	16.8091	19.5663	22.244	16.3555
PA14_RS07590	PA14_18920	NC_008463	1630889	1633213	-	2325	342	442	281	480	460	422	287	319	356	325	385	409	16.9639	18.2162	14.0453	18.0583	18.8233	16.9102	13.2819	14.6722	15.3096	13.7417	17.8146	18.0476
PA14_RS07595	PA14_18930	NC_008463	1633210	1633776	-	567	109	130	70	142	103	142	92	106	75	63	81	73	22.17	21.9695	14.347	21.906	17.2828	23.3327	17.4584	19.9917	13.2255	10.9229	15.3688	13.2087
PA14_RS07600	PA14_18950	NC_008463	1633773	1634357	-	585	90	154	108	172	165	200	88	123	65	85	74	71	17.7423	25.2246	21.4543	25.7176	26.8342	31.8517	16.1855	22.4842	11.1095	14.2838	13.6086	12.4515
PA14_RS07605	PA14_18960	NC_008463	1634535	1635569	-	1035	390	512	406	629	480	210	399	337	271	410	374	283	43.4557	47.4011	45.5861	53.158	44.1226	18.9033	41.4794	34.8191	26.1797	38.9426	38.875	28.0521
PA14_RS07610	PA14_18970	NC_008463	1635662	1638973	-	3312	564	667	547	858	671	328	554	433	394	473	482	406	19.6386	19.2972	19.193	22.6598	19.2749	9.22662	17.9978	13.9806	11.8944	14.0395	15.6565	12.5764
PA14_RS07615	PA14_18985	NC_008463	1638977	1641403	-	2427	242	289	235	397	284	206	171	186	131	154	122	113	11.4992	11.41	11.2524	14.308	11.1329	7.90782	7.581	8.19542	5.39681	6.23781	5.40791	4.77671
PA14_RS07620	PA14_19010	NC_008463	1641698	1642135	-	438	271	310	280	305	280	116	170	103	161	159	146	100	71.3539	67.8183	74.2901	60.9094	60.8197	24.6742	41.7614	25.1473	36.7525	35.6865	35.8606	23.4232
PA14_RS07625	PA14_19020	NC_008463	1642132	1643358	-	1227	583	679	583	839	703	263	415	210	284	339	252	213	54.7957	53.0255	55.2168	59.8103	54.5093	19.9696	36.3918	18.3022	23.1424	27.1604	22.0951	17.8096
PA14_RS07630	PA14_19030	NC_008463	1643445	1644245	-	801	861	1038	869	1219	1201	1035	779	609	748	805	767	818	123.963	124.172	126.077	133.116	142.65	120.383	104.642	81.3042	93.3694	98.7972	103.015	104.771
PA14_RS07635	PA14_19050	NC_008463	1644279	1646315	-	2037	3998	4687	3422	5928	4813	6234	3239	3198	3414	3561	3240	3527	226.347	220.477	195.225	254.552	224.794	285.125	171.088	167.886	167.575	171.855	171.117	177.637
PA14_RS07640	PA14_19065	NC_008463	1646446	1647540	+	1095	1834	2024	1762	2194	2004	2870	1772	1796	1950	1951	1884	2184	193.156	177.115	186.999	175.259	174.118	244.189	174.12	175.396	178.056	175.156	185.1	204.625
PA14_RS07645	PA14_19090	NC_008463	1647642	1648208	+	567	1380	1742	1397	1987	1794	2407	1212	1383	1134	1167	1134	1191	280.684	294.391	286.326	306.53	301.023	395.505	229.996	260.836	199.97	202.334	215.164	215.501
PA14_RS30200		NC_008463	1648258	1648341	+	84	8	21	9	19	37	53	10	15	12	12	15	8	10.9833	23.9552	12.4512	19.7849	41.9066	58.7835	12.8092	19.0959	14.2836	14.0438	19.211	9.77081
PA14_RS07650	PA14_19100	NC_008463	1648632	1649519	+	888	301	336	201	350	224	74	290	271	245	264	217	69	39.0909	36.2565	26.3045	34.4757	23.9991	7.76386	35.1386	32.6351	27.586	29.2262	26.2897	7.9718
PA14_RS07655	PA14_19110	NC_008463	1649585	1650865	+	1281	156	228	110	174	135	37	133	162	124	149	127	37	14.0442	17.0547	9.97908	11.8812	10.0264	2.69099	11.1713	13.5236	9.6785	11.4345	10.6658	2.96328
PA14_RS07660	PA14_19120	NC_008463	1650990	1651715	+	726	5656	7078	5891	7213	5935	3642	3632	3393	4059	4035	2914	3098	898.452	934.186	942.973	869.036	777.758	467.372	538.281	499.776	559.008	546.372	431.809	437.789
PA14_RS07665	PA14_19130	NC_008463	1651896	1652501	+	606	3317	3915	2963	3749	3218	611	2471	2472	2665	2787	2110	1149	631.241	619.04	568.206	541.13	505.212	93.935	438.733	436.218	439.704	452.112	374.584	194.521
PA14_RS07670	PA14_19140	NC_008463	1652656	1653462	+	807	497	548	415	612	583	371	419	431	389	413	367	220	71.024	65.0678	59.7615	66.334	68.7314	42.8311	55.8651	57.1126	48.1961	50.3104	48.9251	27.9685
PA14_RS07675	PA14_19150	NC_008463	1653556	1654416	+	861	113	141	97	149	122	229	98	122	92	81	112	84	15.1355	15.6919	13.0923	15.1371	13.4808	24.7794	12.2468	15.1525	10.6837	9.24833	13.9944	10.0091
PA14_RS07680	PA14_19160	NC_008463	1654413	1655312	+	900	124	129	100	133	114	211	91	122	121	116	135	128	15.8892	13.7343	12.9123	12.9261	12.051	21.8423	10.8792	14.4959	13.4424	12.6706	16.1373	14.5911
PA14_RS07685	PA14_19170	NC_008463	1655333	1655929	-	597	161	215	192	274	216	164	130	153	108	126	126	115	31.101	34.5083	37.3744	40.1453	34.4223	25.5934	23.4298	27.406	18.0878	20.7481	22.7057	19.7626
PA14_RS30205		NC_008463	1656141	1656425	-	285	72	59	68	87	78	50	49	48	33	63	33	29	29.1347	19.8366	27.7275	26.7013	26.0381	16.345	18.4991	18.0104	11.5772	21.7309	12.4568	10.4393
PA14_RS07690	PA14_19190	NC_008463	1656387	1658081	+	1695	1984	2234	1887	2982	2378	3213	1451	1396	1431	1474	1344	1640	134.988	126.291	129.375	153.885	133.476	176.604	92.1081	88.0732	84.4122	85.4888	85.3038	99.2646
PA14_RS07695	PA14_19205	NC_008463	1658203	1658661	-	459	164	199	132	220	187	286	124	106	102	107	109	105	41.2053	41.5432	33.4201	41.9246	38.7605	58.0514	29.0676	24.6957	22.2189	22.9167	25.5478	23.4691
PA14_RS07700	PA14_19210	NC_008463	1658658	1659200	-	543	237	266	210	337	270	381	185	180	157	187	179	210	50.3351	46.9398	44.9434	54.2861	47.3069	65.3709	36.6583	35.4487	28.9092	33.855	35.4644	39.6771
PA14_RS07705	PA14_19230	NC_008463	1659218	1660546	-	1329	305	446	307	488	457	552	251	256	198	216	211	255	26.4665	32.1565	26.8448	32.1184	32.7153	38.6966	20.3212	20.5988	14.8962	15.9775	17.0803	19.685
PA14_RS07710	PA14_19270	NC_008463	1660714	1662081	-	1368	28	32	36	40	46	24	30	22	25	34	26	14	2.36045	2.24142	3.05818	2.5576	3.19913	1.6345	2.35958	1.71975	1.82721	2.44329	2.04468	1.04993
PA14_RS07715	PA14_19290	NC_008463	1662267	1663607	+	1341	659	763	585	803	643	878	510	488	577	502	451	498	56.6734	54.5199	50.696	52.3776	45.6186	60.9993	40.9205	38.9152	43.0212	36.8007	36.1815	38.0996
PA14_RS07720	PA14_19310	NC_008463	1663729	1665444	-	1716	1414	1481	1537	1601	1587	605	1543	1110	1668	1688	1256	1346	95.0286	82.6984	104.089	81.608	87.9873	32.8471	96.7495	69.1725	97.1884	96.7022	78.7429	80.4726
PA14_RS07725	PA14_19320	NC_008463	1665661	1666986	+	1326	162	168	149	156	135	139	113	135	164	150	120	163	14.0894	12.1402	13.0584	10.2906	9.68613	9.76631	9.16927	10.8873	12.3662	11.1206	9.73592	12.6114
PA14_RS07730	PA14_19330	NC_008463	1667115	1667345	-	231	76	105	64	86	68	83	44	38	46	48	31	33	37.9423	43.5549	32.197	32.5645	28.0064	33.4754	20.4947	17.5914	19.9105	20.4273	14.4374	14.6562
PA14_RS07735	PA14_19340	NC_008463	1667396	1670152	-	2757	175	212	213	236	219	123	132	173	167	132	143	147	7.32021	7.36815	8.97821	7.48745	7.55732	4.1565	5.15154	6.71023	6.05641	4.70672	5.58005	5.47017
PA14_RS07740	PA14_19350	NC_008463	1670289	1671485	-	1197	1751	2517	2033	2094	2541	986	2546	3049	2304	2447	2782	2324	168.7	201.488	197.374	153.018	201.962	76.7435	228.857	272.39	192.453	200.965	250.036	199.187
PA14_RS07745	PA14_19360	NC_008463	1671482	1673239	-	1758	1724	2158	2045	2036	2151	925	2214	2378	2115	2348	2379	2109	113.094	117.623	135.183	101.302	116.408	49.021	135.506	144.651	120.289	131.299	145.584	123.077
PA14_RS07750	PA14_19370	NC_008463	1673280	1675049	-	1770	2453	2757	3007	2665	2976	2355	3807	4436	4923	4417	4840	5186	159.826	149.253	197.427	131.699	159.963	123.959	231.425	268.007	278.094	245.321	294.179	300.593
PA14_RS07755	PA14_19380	NC_008463	1675192	1675665	+	474	3236	2704	3070	3773	3082	1722	3143	2187	3813	3939	3427	3294	787.322	546.623	752.674	696.253	618.606	338.465	713.454	493.399	804.311	816.938	777.812	712.96
PA14_RS07760	PA14_19390	NC_008463	1675921	1676673	-	753	187	146	131	226	156	155	135	88	135	199	99	135	28.6397	18.5788	20.2173	26.2526	19.7101	19.1777	19.2903	12.4973	17.9256	25.98	14.1442	18.3933
PA14_RS07765	PA14_19400	NC_008463	1676774	1678738	-	1965	187	190	159	240	187	276	210	207	187	201	210	183	10.9749	9.2651	9.40333	10.6833	9.05397	13.086	11.4989	11.2651	9.51513	10.0558	11.4973	9.55451
PA14_RS30210		NC_008463	1678737	1678856	+	120	0	2	0	1	2	0	3	1	2	2	1	2	0	1.59701	0	0.728916	1.58566	0	2.68992	0.891142	1.66642	1.63844	0.896516	1.70989
PA14_RS07770	PA14_19410	NC_008463	1678882	1680372	+	1491	3473	3568	3628	4248	3827	2935	3676	3200	4045	4090	3598	3731	268.627	229.301	282.772	249.21	244.197	183.396	265.276	229.509	271.254	269.667	259.611	256.725
PA14_RS07775	PA14_19430	NC_008463	1680525	1681709	+	1185	800	796	769	1055	849	495	1111	986	1292	1287	839	775	77.8563	64.3656	75.4145	77.874	68.1631	38.9176	100.878	88.9788	109.013	106.768	76.1698	67.097
PA14_RS07780	PA14_19450	NC_008463	1681838	1682503	+	666	204	209	159	228	190	337	162	201	178	211	152	172	35.3247	30.0699	27.744	29.9446	27.1419	47.1427	26.1722	32.2738	26.7228	31.1451	24.5532	26.4956
PA14_RS07785	PA14_19470	NC_008463	1682727	1684298	-	1572	1070	1577	780	1439	1640	1412	1298	1644	828	1065	1214	1037	78.4971	96.1254	57.6619	80.0695	99.2548	83.6838	88.8428	111.835	52.6639	66.6006	83.0817	67.6778
PA14_RS07790	PA14_19480	NC_008463	1684501	1684710	-	210	32	56	37	36	52	15	49	39	24	51	31	27	17.5733	25.5522	20.4753	14.9948	23.5583	6.65474	25.106	19.8597	11.4269	23.8744	15.8811	13.1906
PA14_RS07795	PA14_19490	NC_008463	1684916	1685554	+	639	731	6505	4911	613	6603	5821	2297	4144	1237	3516	1397	823	131.929	975.451	893.133	83.9109	983.107	848.703	386.777	693.501	193.555	540.915	235.199	132.135
PA14_RS07800	PA14_19500	NC_008463	1685805	1686809	+	1005	12	323	223	18	449	162	28	519	60	40	102	38	1.37701	30.7961	25.7861	1.56662	42.505	15.0179	2.99773	55.2242	5.96926	3.91269	10.9188	3.87916
PA14_RS07805	PA14_19510	NC_008463	1686813	1687637	+	825	18	144	81	12	135	93	16	186	42	24	57	30	2.51618	16.7251	11.4098	1.27229	15.5683	10.5024	2.08673	24.1094	5.09015	2.85982	7.43293	3.73067
PA14_RS07810	PA14_19520	NC_008463	1687634	1688383	+	750	6	163	84	6	196	84	12	208	40	12	45	18	0.922598	20.825	13.0156	0.699759	24.8631	10.4346	1.72155	29.6572	5.33254	1.5729	6.45491	2.46225
PA14_RS07815	PA14_19530	NC_008463	1688537	1689130	+	594	186	1538	1038	148	1413	4316	671	2229	540	1424	737	552	36.1118	248.101	203.076	21.7938	226.316	676.946	121.545	401.284	90.8956	235.67	133.481	95.3395
PA14_RS07820	PA14_19540	NC_008463	1689249	1690220	+	972	39	1932	1384	53	2128	4131	172	1961	650	333	762	671	4.62723	190.458	165.469	4.76945	208.289	395.957	19.0398	215.744	66.8625	33.679	84.3389	70.8233
PA14_RS07825	PA14_19560	NC_008463	1690298	1691446	+	1149	10	1656	677	22	1448	2330	45	1053	503	70	533	318	1.0037	138.102	68.4724	1.67479	119.897	188.927	4.21398	98.0023	43.7707	5.98907	49.9053	28.394
PA14_RS07830	PA14_19570	NC_008463	1691467	1692255	+	789	7	1120	413	29	871	619	37	534	311	35	316	150	1.02316	136.019	60.8303	3.21499	105.027	73.0925	5.04574	72.3756	39.4111	4.36086	43.0873	19.5045
PA14_RS07835	PA14_19580	NC_008463	1692252	1693076	+	825	12	1520	427	24	1295	773	46	1330	370	50	939	384	1.67745	176.542	60.148	2.54458	149.34	87.294	5.99934	172.395	44.8418	5.95796	122.448	47.7526
PA14_RS07840	PA14_19590	NC_008463	1693117	1693332	+	216	52	2727	616	64	2039	2186	75	2961	798	69	2228	918	27.7634	1209.74	331.416	25.917	898.098	942.878	37.3601	1465.93	369.39	31.4034	1109.69	436.023
PA14_RS07845	PA14_19600	NC_008463	1693512	1693850	-	339	729	868	601	1079	843	633	492	550	392	423	429	527	247.999	245.346	206.026	278.407	236.585	173.965	156.158	173.497	115.617	122.665	136.143	159.489
PA14_RS07850	PA14_19610	NC_008463	1693902	1694213	-	312	1158	1155	1208	1485	1335	922	923	922	870	823	764	937	428.032	354.721	449.945	416.323	407.087	275.319	318.308	316.013	278.805	259.314	263.438	308.109
PA14_RS07855	PA14_19620	NC_008463	1694342	1694713	-	372	1087	1264	1083	1356	1281	1385	815	1206	902	910	1038	1194	336.984	325.584	338.324	318.842	327.617	346.869	235.73	346.683	242.437	240.48	300.188	329.292
PA14_RS07860	PA14_19630	NC_008463	1694715	1695275	-	561	1606	1848	1751	2071	2016	1974	1256	1748	1261	1286	1697	1673	330.145	315.645	362.719	322.906	341.891	327.826	240.894	333.201	224.744	225.351	325.43	305.952
PA14_RS07865	PA14_19640	NC_008463	1695293	1695997	-	705	800	936	706	1213	1018	920	745	813	598	734	792	806	130.865	127.217	116.376	150.498	137.379	121.579	113.702	123.319	84.8101	102.35	120.858	117.291
PA14_RS07870	PA14_19650	NC_008463	1696108	1696665	-	558	99	110	36	112	101	27	91	43	51	81	60	34	20.4608	18.8894	7.49748	17.5567	17.2206	4.50805	17.5472	8.24066	9.13843	14.2703	11.5679	6.25122
PA14_RS07875	PA14_19660	NC_008463	1696945	1697397	+	453	568	616	412	815	551	658	427	342	422	480	366	365	144.601	130.299	105.693	157.369	115.721	135.328	101.421	80.7339	93.1429	104.166	86.9204	82.6637
PA14_RS07880	PA14_19670	NC_008463	1697536	1698429	-	894	162	197	100	185	150	376	137	159	154	176	128	204	20.8978	21.1148	12.999	18.1006	15.963	39.1841	16.4886	19.019	17.2234	19.3534	15.4032	23.4106
PA14_RS07885	PA14_19680	NC_008463	1698525	1698914	+	390	20	27	35	27	22	59	27	43	32	39	35	47	5.91409	6.63374	10.4292	6.05561	5.36684	14.0944	7.44902	11.7905	8.20391	9.83063	9.65478	12.3638
PA14_RS07890	PA14_19690	NC_008463	1698901	1699587	+	687	36	38	48	51	38	99	50	55	56	61	46	104	6.04322	5.30012	8.11954	6.4934	5.26244	13.4257	7.83093	8.56119	8.15017	8.7288	7.20344	15.5309
PA14_RS07895	PA14_19700	NC_008463	1699716	1700495	+	780	206	242	222	246	292	116	759	888	676	829	919	496	30.4575	29.729	33.0754	27.5867	35.6163	13.8555	104.7	121.744	86.6538	104.482	126.754	65.239
PA14_RS07900	PA14_19710	NC_008463	1700492	1701388	+	897	212	204	165	243	221	100	636	651	678	673	679	395	27.2562	21.792	21.3766	23.6959	23.4401	10.3864	76.2895	77.6098	75.5741	73.7571	81.436	45.1778
PA14_RS07905	PA14_19720	NC_008463	1701487	1701780	+	294	32	37	28	53	42	15	63	63	51	68	68	32	12.5523	12.0591	11.0677	15.7684	13.5913	4.75339	23.0565	22.9151	17.3444	22.7375	24.8829	11.1666
PA14_RS07910	PA14_19730	NC_008463	1701896	1702807	+	912	1602	1739	1523	2088	1600	1320	3641	3519	4921	4448	3206	2877	202.577	182.711	194.067	200.26	166.911	134.846	429.562	412.622	539.503	479.459	378.188	323.642
PA14_RS07915	PA14_19740	NC_008463	1702924	1703694	+	771	249	276	272	222	248	337	245	267	340	371	282	275	37.2449	34.3016	40.9979	25.1859	30.6025	40.7225	34.191	37.0327	44.092	47.3043	39.349	36.593
PA14_RS07920	PA14_19750	NC_008463	1703714	1704058	-	345	26	32	25	33	24	15	20	15	20	16	17	19	8.69114	8.88771	8.42108	8.36669	6.61839	4.05071	6.2375	4.64943	5.79624	4.55913	5.30114	5.65008
PA14_RS07925	PA14_19770	NC_008463	1704093	1705499	-	1407	50	58	57	65	61	49	39	47	48	40	52	39	4.09825	3.94996	4.7079	4.0409	4.12473	3.2446	2.98243	3.57217	3.41101	2.79478	3.97602	2.84374
PA14_RS07930	PA14_19800	NC_008463	1705590	1706333	-	744	353	381	334	459	472	324	330	316	334	339	292	311	54.7172	49.0695	52.17	53.9633	60.3572	40.5724	47.7245	45.4195	44.8858	44.7928	42.223	42.8852
PA14_RS07935	PA14_19810	NC_008463	1706618	1708375	+	1758	27	48	44	59	35	26	53	41	33	43	36	30	1.7712	2.61626	2.90858	2.93557	1.89413	1.37789	3.24382	2.49398	1.87685	2.40453	2.20304	1.75074
PA14_RS07940	PA14_19830	NC_008463	1708432	1709802	+	1371	76	87	59	103	70	63	75	66	41	57	51	65	6.39291	6.08052	5.00105	6.57141	4.85759	4.28117	5.88605	5.14795	2.99007	4.08713	4.00195	4.86403
PA14_RS07945	PA14_19850	NC_008463	1709952	1712435	+	2484	304	270	219	294	260	152	877	822	866	1029	620	460	14.1138	10.4153	10.2456	10.3527	9.95823	5.701	37.9881	35.3874	34.8579	40.7235	26.8522	18.9988
PA14_RS07950	PA14_19860	NC_008463	1712442	1713254	-	813	403	388	327	392	345	405	306	308	302	318	248	262	57.1659	45.7299	46.7417	42.1749	40.3728	46.4113	40.4977	40.5124	37.1409	38.4519	32.8171	33.0621
PA14_RS07955	PA14_19870	NC_008463	1713500	1714525	+	1026	349	435	396	287	404	242	424	641	371	402	538	361	39.2284	40.6257	44.8533	24.4677	37.4623	21.9749	44.465	66.8096	36.1545	38.5177	56.4123	36.0977
PA14_RS07960	PA14_19900	NC_008463	1714667	1715764	+	1098	75	80	89	52	79	49	107	188	108	107	149	72	7.87737	6.98147	9.41965	4.14247	6.84518	4.1577	10.4853	18.3098	9.83461	9.57994	14.599	6.72745
PA14_RS07965	PA14_19910	NC_008463	1715757	1716758	+	1002	29	48	46	43	58	33	74	139	50	66	90	42	3.33774	4.59021	5.33503	3.7537	5.50707	3.06835	7.94628	14.8346	4.98928	6.47527	9.66304	4.30033
PA14_RS07970	PA14_19920	NC_008463	1716776	1717888	+	1113	35	49	50	35	54	34	37	111	43	43	72	41	3.62656	4.21852	5.22062	2.75063	4.61593	2.84605	3.5769	10.6649	3.86286	3.798	6.95947	3.77928
PA14_RS07975	PA14_19930	NC_008463	1717889	1718287	-	399	42	33	26	45	44	88	17	29	18	16	16	24	12.1394	7.92502	7.57264	9.86503	10.4916	20.548	4.58433	7.77236	4.51061	3.94211	4.31406	6.17104
PA14_RS07980	PA14_19940	NC_008463	1718381	1718965	-	585	226	271	194	271	308	654	163	230	251	224	224	226	44.5528	44.3887	38.5383	40.5202	50.0905	104.155	29.98	42.0436	42.8996	37.6421	41.1937	39.6344
PA14_RS07985	PA14_19950	NC_008463	1719001	1719267	-	267	421	501	532	538	595	1410	443	467	513	559	527	619	181.842	179.798	231.551	176.25	212.015	492.002	178.522	187.04	192.106	205.817	212.343	237.848
PA14_RS07990	PA14_19960	NC_008463	1719477	1719746	+	270	24	29	30	33	35	42	24	31	18	36	39	39	10.2511	10.2919	12.9123	10.6908	12.3329	14.4925	9.56417	12.278	6.66568	13.1075	15.5396	14.8191
PA14_RS07995	PA14_19970	NC_008463	1719866	1720084	+	219	6	4	2	10	14	16	4	12	9	4	7	4	3.15958	1.75015	1.06129	3.99406	6.08197	6.80667	1.96524	5.85956	4.10898	1.79555	3.43869	1.87385
PA14_RS08000	PA14_19990	NC_008463	1720161	1720676	+	516	62	61	51	62	50	79	21	21	10	19	16	25	13.8568	11.3276	11.486	10.5099	9.21893	14.2638	4.37895	4.35209	1.9377	3.61981	3.33587	4.97062
PA14_RS08005	PA14_20000	NC_008463	1720741	1721727	+	987	52	55	46	56	41	54	25	40	29	28	15	16	6.07587	5.33955	5.41611	4.96283	3.95209	5.09725	2.72535	4.33382	2.93776	2.78883	1.63498	1.66312
PA14_RS08010	PA14_20010	NC_008463	1721937	1724612	+	2676	107	104	126	171	104	99	61	39	45	50	45	44	4.61126	3.72397	5.47181	5.58944	3.69749	3.44674	2.4527	1.5585	1.68136	1.83681	1.80911	1.68689
PA14_RS08015	PA14_20020	NC_008463	1724698	1725315	+	618	196	154	151	170	141	88	115	65	82	96	58	55	36.5755	23.8776	28.3946	24.0613	21.7066	13.2664	20.0221	11.2474	13.2666	15.2709	10.0967	9.13049
PA14_RS08020	PA14_20030	NC_008463	1725533	1727323	+	1791	23	13	17	22	13	14	9	6	9	8	4	2	1.481	0.695516	1.10306	1.07445	0.69057	0.728269	0.540688	0.358248	0.502438	0.439112	0.240272	0.114566
PA14_RS08025	PA14_20040	NC_008463	1727320	1728651	+	1332	21	25	18	24	13	19	9	11	19	12	9	12	1.81818	1.79844	1.57042	1.57603	0.928537	1.32895	0.727006	0.883113	1.42621	0.885642	0.726904	0.924266
PA14_RS08030	PA14_20050	NC_008463	1728648	1730003	+	1356	25	24	17	21	20	17	12	13	12	15	11	12	2.12619	1.69594	1.45692	1.35462	1.40324	1.16801	0.952185	1.02521	0.884824	1.08746	0.872714	0.907907
PA14_RS08035	PA14_20060	NC_008463	1729996	1730283	-	288	59	68	92	49	64	71	45	61	80	52	44	62	23.6255	22.6243	37.1229	14.882	21.1421	22.9681	16.812	22.6498	27.7737	17.7498	16.4361	22.0861
PA14_RS08040	PA14_20070	NC_008463	1730458	1730943	+	486	29	43	27	33	25	26	32	54	29	40	37	28	6.88151	8.47796	6.45616	5.93931	4.894	4.98421	7.08457	11.8819	5.96619	8.09105	8.19039	5.91074
PA14_RS08045	PA14_20080	NC_008463	1731056	1732027	+	972	221	258	188	259	216	305	167	234	153	187	171	202	26.2209	25.4339	22.477	23.3073	21.1421	29.2343	18.4863	25.7441	15.7384	18.9128	18.9264	21.3209
PA14_RS08050	PA14_20100	NC_008463	1732031	1733203	+	1173	146	206	125	234	212	232	136	150	126	149	135	132	14.3541	16.8278	12.3839	17.4492	17.1948	18.4268	12.475	13.6748	10.7401	12.4873	12.3815	11.5451
PA14_RS08055	PA14_20110	NC_008463	1733200	1734333	+	1134	122	189	121	198	185	141	111	100	99	126	132	129	12.4071	15.9701	12.3999	15.2725	15.521	11.5842	10.532	9.43007	8.72886	10.9229	12.5228	11.6707
PA14_RS08060	PA14_20120	NC_008463	1734387	1734728	+	342	321	393	275	376	322	273	317	239	301	292	261	222	108.243	110.11	93.4444	96.1657	89.5756	74.3696	99.7317	74.7308	87.9986	83.934	82.1019	66.5958
PA14_RS08065	PA14_20130	NC_008463	1734730	1735656	-	927	126	157	136	135	142	572	139	168	187	140	131	179	15.6752	16.2285	17.0493	12.7383	14.5737	57.4878	16.1337	19.3802	20.1696	14.8467	15.203	19.8104
PA14_RS08070	PA14_20140	NC_008463	1735930	1736706	+	777	1586	1357	1349	1942	1370	2891	967	1301	1278	1082	1040	1016	235.399	167.347	201.761	218.618	167.749	346.646	133.908	179.054	164.454	136.895	143.996	134.151
PA14_RS08075	PA14_20150	NC_008463	1736789	1737325	-	537	99	78	60	99	62	11	40	22	35	44	25	10	21.261	13.9181	12.9845	16.1257	10.9844	1.90844	8.01467	4.38103	6.51672	8.05489	5.00847	1.91049
PA14_RS08080	PA14_20170	NC_008463	1737342	1738169	-	828	116	94	76	169	92	12	78	41	42	62	37	10	16.1566	10.8782	10.6667	17.8532	10.571	1.35024	10.1359	5.29519	5.07171	7.3611	4.8074	1.23905
PA14_RS08085	PA14_20180	NC_008463	1738160	1739074	-	915	209	126	81	227	158	12	104	51	55	78	53	10	26.3419	13.195	10.2875	21.7002	16.4284	1.22185	12.2296	5.96042	6.01004	8.38021	6.23152	1.12124
PA14_RS08090	PA14_20190	NC_008463	1739071	1740357	-	1287	862	561	402	1275	653	81	481	213	256	463	246	83	77.2416	41.768	36.299	86.6543	48.2719	5.86362	40.213	17.6982	19.8883	35.3658	20.5634	6.61637
PA14_RS08095	PA14_20200	NC_008463	1740354	1742264	-	1911	4145	3122	1954	6233	3099	281	2041	797	1094	1843	1056	245	250.142	156.542	118.826	285.296	154.284	13.6995	114.916	44.599	57.239	94.8082	59.4487	13.153
PA14_RS08100	PA14_20230	NC_008463	1742308	1744455	-	2148	3327	2569	2957	5158	3420	482	1604	650	2226	2220	1400	738	178.624	114.601	159.979	210.042	151.479	20.906	80.3471	32.3599	103.616	101.601	70.1185	35.2486
PA14_RS08105	PA14_20240	NC_008463	1744684	1745097	-	414	118	142	96	154	173	381	119	116	81	105	105	130	32.8703	32.866	26.9475	32.5371	39.7563	85.74	30.9276	29.963	19.5623	24.9328	27.2853	32.2154
PA14_RS08110	PA14_20250	NC_008463	1745158	1745460	+	303	33	26	21	31	32	165	28	31	23	28	28	50	12.5601	8.22224	8.05422	8.94907	10.0477	50.7342	9.94295	10.9407	7.58963	9.08441	9.94156	16.9296
PA14_RS08115	PA14_20260	NC_008463	1745467	1746162	-	696	159	143	124	217	158	142	120	127	125	170	94	93	26.3457	19.6873	20.7042	27.2715	21.5977	19.0081	18.5512	19.5129	17.9571	24.0116	14.5297	13.7086
PA14_RS08120	PA14_20270	NC_008463	1746215	1746985	-	771	270	241	179	341	257	158	465	369	441	542	272	251	40.3861	29.9517	26.9802	38.6864	31.7131	19.0925	64.8931	51.18	57.19	69.1077	37.9537	33.3995
PA14_RS08125	PA14_20280	NC_008463	1747083	1747448	-	366	272	337	308	443	315	383	198	246	280	260	232	229	85.7058	88.2283	97.795	105.872	81.8822	97.4937	58.2082	71.8757	76.4914	69.8351	68.194	64.191
PA14_RS08130	PA14_20290	NC_008463	1747602	1747928	-	327	3510	3617	4384	5295	4803	3949	3308	2853	3213	3865	3459	3425	1237.89	1059.89	1558.01	1416.37	1397.41	1125.12	1088.47	933.001	982.423	1161.94	1138	1074.57
PA14_RS08135	PA14_20300	NC_008463	1748289	1749125	+	837	24	49	43	54	45	70	72	40	72	64	50	50	3.3068	5.60957	5.97021	5.64322	5.11502	7.79169	9.25565	5.11049	8.60087	7.51685	6.42663	6.12865
PA14_RS08140	PA14_20320	NC_008463	1749178	1750182	+	1005	19	34	38	27	36	45	29	31	37	30	32	33	2.18027	3.24169	4.39404	2.34994	3.40798	4.17163	3.10479	3.29855	3.68105	2.93452	3.42549	3.36874
PA14_RS08145	PA14_20330	NC_008463	1750250	1751044	+	795	10	18	13	19	26	24	14	18	15	16	15	20	1.45063	2.16952	1.9003	2.09048	3.11148	2.81257	1.89479	2.42121	1.88651	1.97849	2.02985	2.58097
PA14_RS08150	PA14_20350	NC_008463	1751065	1751787	+	723	6	10	10	14	14	10	12	5	14	13	7	7	0.957051	1.32532	1.60734	1.69375	1.84226	1.28861	1.78584	0.739537	1.93609	1.76761	1.04159	0.993298
PA14_RS08155	PA14_20360	NC_008463	1751797	1752255	+	459	5	3	5	5	8	5	3	3	3	3	8	6	1.25626	0.626279	1.26591	0.952831	1.6582	1.01488	0.703248	0.698935	0.653498	0.642525	1.87507	1.34109
PA14_RS08160	PA14_20370	NC_008463	1752255	1752884	+	630	6	12	9	15	12	10	13	12	13	5	13	17	1.09833	1.82516	1.66016	2.08262	1.81218	1.47883	2.22025	2.0369	2.06319	0.780209	2.21994	2.7684
PA14_RS08165	PA14_20380	NC_008463	1752884	1753984	+	1101	20	42	20	26	51	36	16	29	22	17	29	28	2.09491	3.65528	2.11101	2.06559	4.407	3.04631	1.56363	2.81669	1.99789	1.5179	2.83367	2.6091
PA14_RS08170	PA14_20390	NC_008463	1753981	1754865	+	885	24	34	24	23	39	28	12	38	25	26	34	26	3.12745	3.68125	3.15148	2.27323	4.19258	2.94764	1.45894	4.59164	2.82444	2.88809	4.13309	3.01405
PA14_RS08175	PA14_20400	NC_008463	1754862	1755677	+	816	8	19	11	19	30	12	16	17	13	10	23	14	1.13063	2.23112	1.56657	2.03668	3.49777	1.37009	2.10974	2.22785	1.5929	1.20473	3.03233	1.76018
PA14_RS08180	PA14_20420	NC_008463	1755728	1756444	+	717	7	22	13	11	25	19	14	16	9	12	15	16	1.1259	2.9401	2.10703	1.34194	3.31727	2.46884	2.10092	2.38632	1.25504	1.64529	2.25067	2.2894
PA14_RS08185	PA14_20430	NC_008463	1756434	1757597	+	1164	45	66	48	60	80	78	50	50	53	68	50	58	4.45843	5.43313	4.7922	4.50876	6.53879	6.24311	4.62186	4.59351	4.55259	5.74298	4.62121	5.11205
PA14_RS08190	PA14_20440	NC_008463	1757597	1758154	+	558	131	156	137	174	161	232	103	131	128	119	120	117	27.0744	26.7886	28.5321	27.2756	27.4506	38.7358	19.8611	25.1053	22.9357	20.965	23.1359	21.5115
PA14_RS08195	PA14_20450	NC_008463	1758145	1758915	+	771	79	131	91	124	119	122	93	71	87	76	72	67	11.8167	16.2808	13.7162	14.0678	14.6843	14.7423	12.9786	9.84763	11.2824	9.69038	10.0466	8.91539
PA14_RS08200	PA14_20460	NC_008463	1758954	1759139	-	186	683	94	245	600	98	100	1566	169	1068	1856	84	748	423.477	48.4255	153.074	282.161	50.1272	50.0894	905.897	97.1632	574.108	980.949	48.5854	412.58
PA14_RS08205	PA14_20470	NC_008463	1759191	1759337	-	147	1259	166	490	917	159	208	3151	293	2390	3677	164	1536	987.713	108.206	387.37	545.646	102.906	131.827	2306.38	213.147	1625.61	2459	120.023	1072
PA14_RS08210	PA14_20480	NC_008463	1759426	1759704	-	279	1757	265	683	1097	238	263	4170	436	3222	4894	252	2234	726.256	91.0125	284.488	343.923	81.1583	87.8235	1608.17	167.113	1154.67	1724.41	97.1707	821.484
PA14_RS08215	PA14_20491	NC_008463	1759897	1760562	-	666	101	109	100	133	115	98	100	72	112	136	83	93	17.4892	15.6824	17.4491	17.4677	16.428	13.7092	16.1557	11.5608	16.8143	20.0746	13.4073	14.3261
PA14_RS08220	PA14_20500	NC_008463	1760535	1760611	+	77	7	22	9	20	40	18	5	18	6	6	11	4	10.4841	27.3773	13.5831	22.7195	49.423	21.7791	6.98681	24.9983	7.79105	7.66023	15.3688	5.32953
PA14_RS08225		NC_008463	1762113	1762463	+	351	260	329	232	417	357	347	248	230	110	222	165	260	85.4257	89.8148	76.8118	103.917	96.7657	92.1046	76.0229	70.0727	31.3344	62.1766	50.5727	75.9952
PA14_RS30215	PA14_20510	NC_008463	1762508	1763482	+	975	934	892	809	1280	1058	976	1052	895	578	1062	922	1099	110.475	87.6636	96.4253	114.832	103.238	93.2619	116.094	98.1627	59.2732	107.078	101.734	115.641
PA14_RS08240	PA14_20520	NC_008463	1763497	1766208	+	2712	1297	1415	1164	2210	1711	795	1553	1200	1056	1632	1328	1273	55.1534	49.9949	49.8781	71.2789	60.0234	27.3109	61.6143	47.3173	38.9323	59.1578	52.6802	48.1569
PA14_RS08245	PA14_20530	NC_008463	1766195	1766671	+	477	1356	1244	1331	2028	1413	622	1809	1203	1372	1724	1458	1313	327.841	249.897	324.27	371.885	281.828	121.487	408.056	269.696	287.588	355.304	328.835	282.401
PA14_RS08250	PA14_20550	NC_008463	1768003	1768341	-	339	194	218	206	217	219	115	227	130	169	186	145	130	65.997	61.6192	70.6178	55.9911	61.4617	31.6051	72.0487	41.0083	49.8451	53.938	46.0158	39.3427
PA14_RS08255	PA14_20560	NC_008463	1768608	1769648	+	1041	784	837	664	914	844	542	795	699	535	714	540	402	86.8536	77.0431	74.1249	76.7987	77.1351	48.5074	82.1706	71.805	51.3853	67.4262	55.8062	39.6183
PA14_RS08260	PA14_20570	NC_008463	1769732	1770847	+	1116	239	235	177	314	258	132	226	232	220	200	179	117	24.6977	20.1773	18.4313	24.6107	21.9946	11.0197	21.7893	22.2306	19.7103	17.6176	17.2555	10.7558
PA14_RS08265	PA14_20580	NC_008463	1770873	1772030	+	1158	264	293	236	317	270	219	225	241	266	258	250	185	26.2916	24.2448	23.6837	23.9447	22.1827	17.6195	20.9061	22.2555	22.9672	21.9024	23.2258	16.3902
PA14_RS08270	PA14_20590	NC_008463	1772027	1772617	+	591	171	204	174	216	178	101	176	151	180	180	141	110	33.3681	33.0752	34.2144	31.9687	28.6545	15.9218	32.0424	27.3223	30.4523	29.941	25.6667	19.0952
PA14_RS08275	PA14_20600	NC_008463	1773139	1773813	+	675	304	374	280	364	306	487	217	260	232	237	273	271	51.9388	53.0918	48.206	47.169	43.1298	67.2178	34.5904	41.1905	34.3653	34.5164	43.5109	41.1894
PA14_RS08280	PA14_20610	NC_008463	1773860	1774207	-	348	250	261	129	198	150	26	176	209	92	133	107	35	82.8482	71.8655	43.0782	49.7674	41.0083	6.9607	54.4168	64.2237	26.4329	37.5711	33.0783	10.3183
PA14_RS08285	PA14_20620	NC_008463	1774674	1775732	+	1059	16	17	14	17	17	38	16	40	19	33	31	18	1.74239	1.5382	1.53631	1.40414	1.52726	3.34308	1.62564	4.03917	1.79388	3.06337	3.14923	1.7438
PA14_RS08290	PA14_20630	NC_008463	1775755	1776765	+	1011	21	25	19	25	22	22	22	22	15	24	14	13	2.39547	2.36945	2.18398	2.16295	2.07029	2.02736	2.34138	2.32702	1.48346	2.33368	1.48976	1.3192
PA14_RS08295	PA14_20640	NC_008463	1776770	1777648	-	879	74	80	70	91	86	111	60	57	52	77	64	72	9.70879	8.72088	9.25457	9.05547	9.30829	11.765	7.3445	6.93448	5.91494	8.61159	7.83304	8.40357
PA14_RS08300	PA14_20650	NC_008463	1777705	1779051	-	1347	319	343	279	363	350	540	331	312	281	285	241	301	27.3115	24.3998	24.0704	23.5721	24.7207	37.3495	26.4399	24.7694	20.8581	20.7998	19.2481	22.9255
PA14_RS08305	PA14_20670	NC_008463	1779377	1780618	+	1242	3556	3812	3438	4337	3785	4937	3043	2698	3651	3361	2835	3356	330.189	294.097	321.685	305.44	289.938	370.34	263.621	232.3	293.918	266.029	245.567	277.217
PA14_RS08310	PA14_20680	NC_008463	1780802	1782106	+	1305	757	866	851	1036	953	898	750	700	717	841	703	734	66.8972	63.5867	75.782	69.4397	69.4772	64.1099	61.8373	57.3608	54.9344	63.353	57.9541	57.704
PA14_RS08315	PA14_20690	NC_008463	1782148	1782759	+	612	328	364	414	389	376	388	362	315	382	381	338	344	61.808	56.9914	78.6133	55.5977	58.4516	59.0662	63.6439	55.0411	62.409	61.2005	59.4161	57.667
PA14_RS08320	PA14_20700	NC_008463	1782763	1783554	-	792	2388	2738	2808	3569	3455	2231	3034	2617	2739	2939	2701	2632	347.721	331.259	412.021	394.167	415.033	262.442	412.183	353.351	345.782	364.801	366.892	340.942
PA14_RS08325	PA14_20720	NC_008463	1783583	1784053	-	471	1646	1710	1593	2016	1970	1489	1893	1611	1626	1969	1670	1630	403.024	347.884	393.045	374.393	397.929	294.532	432.444	365.765	345.172	410.966	381.447	355.048
PA14_RS08330	PA14_20730	NC_008463	1784108	1784431	-	324	4307	4201	3965	4791	4448	5057	5516	4829	5766	6103	5399	5368	1533.04	1242.42	1422.15	1293.42	1306.11	1454.14	1831.8	1593.82	1779.37	1851.74	1792.7	1699.76
PA14_RS08335	PA14_20740	NC_008463	1784576	1785274	-	699	372	435	884	468	464	643	322	486	884	431	564	701	61.3745	59.6309	146.968	58.5635	63.154	85.7024	49.5654	74.351	126.448	60.6152	86.8043	102.887
PA14_RS08340	PA14_20750	NC_008463	1785406	1786338	+	933	11378	12382	10395	12315	10698	9675	10965	11641	11661	13165	10645	11053	1406.39	1271.65	1294.76	1154.55	1090.89	966.114	1264.52	1334.25	1249.65	1387.14	1227.45	1215.4
PA14_RS08345	PA14_20760	NC_008463	1786415	1787239	+	825	3593	3823	3270	4379	4065	3144	3342	3369	3177	3728	2979	3033	502.257	444.027	460.618	464.28	468.778	355.048	435.865	436.692	385.034	444.225	388.468	377.171
PA14_RS08350	PA14_20770	NC_008463	1787554	1787859	+	306	1107	1362	1209	1495	1539	806	1321	1076	860	1185	940	1010	417.204	426.496	459.147	427.345	478.495	245.399	464.495	376.027	281.004	380.696	330.48	338.626
PA14_RS08355	PA14_20780	NC_008463	1787861	1789576	+	1716	1316	1403	1669	1620	1548	870	1039	1172	1447	1189	1056	1055	88.4425	78.3429	113.028	82.5765	85.825	47.2347	65.1476	73.0362	84.3115	68.1155	66.2042	63.0747
PA14_RS08360	PA14_20800	NC_008463	1789642	1789992	+	351	271	365	311	396	307	383	171	216	329	338	277	244	89.0399	99.6426	102.968	98.684	83.213	101.66	52.419	65.8074	93.7183	94.6653	84.9008	71.3186
PA14_RS08365	PA14_20810	NC_008463	1790076	1792214	+	2139	1018	1358	1012	1423	1301	1940	887	1147	1118	1143	1000	1035	54.8857	60.8343	54.9815	58.1906	57.8664	84.4987	44.6183	57.343	52.2597	52.5311	50.2954	49.642
PA14_RS08370	PA14_20820	NC_008463	1792303	1793472	+	1170	748	668	794	919	789	520	786	670	876	1029	808	707	73.7289	54.7079	78.8645	68.705	64.1581	41.4073	72.2831	61.2374	74.8607	86.4591	74.2959	61.9946
PA14_RS08375	PA14_20840	NC_008463	1793623	1794639	+	1017	276	322	340	319	318	162	265	264	334	348	360	340	31.2976	30.3385	38.8512	27.4365	29.7486	14.8407	28.0366	27.7595	32.8368	33.6387	38.0821	34.2987
PA14_RS08380	PA14_20850	NC_008463	1794757	1795191	+	435	808	971	820	1056	984	1128	740	601	914	891	739	934	214.212	213.889	219.064	212.341	215.212	241.59	183.038	147.745	210.084	201.358	182.766	220.281
PA14_RS30220		NC_008463	1795228	1795563	-	336	35	30	32	58	51	49	35	39	39	44	28	28	12.013	8.55542	11.0677	15.099	14.4408	13.5868	11.208	12.4123	11.6054	12.8734	8.96516	8.54946
PA14_RS08385	PA14_20860	NC_008463	1795468	1797513	+	2046	765	1043	774	931	948	909	608	885	713	618	607	674	43.1199	48.847	43.9625	39.8018	44.0822	41.3921	31.9741	46.2557	34.8433	29.6937	31.917	33.7967
PA14_RS08390	PA14_20870	NC_008463	1797521	1799707	-	2187	143	185	148	250	203	355	131	165	158	173	145	160	7.54066	8.10554	7.8643	9.99884	8.83095	15.123	6.44499	8.06795	7.22344	7.7764	7.13277	7.5057
PA14_RS08395	PA14_20880	NC_008463	1799776	1800066	+	291	163	197	174	196	172	202	109	153	142	172	196	212	64.5977	64.8683	69.4869	58.9144	56.2336	64.6722	40.3026	56.2246	48.79	58.1054	72.4606	74.7417
PA14_RS08400	PA14_20890	NC_008463	1800156	1801154	+	999	4525	4562	5134	6296	5695	2640	5918	3071	6067	6322	5495	6310	522.367	437.571	597.224	551.262	542.361	246.205	637.396	328.732	607.217	622.115	591.754	648.013
PA14_RS08405	PA14_20900	NC_008463	1801165	1802331	-	1167	173	252	117	174	129	34	127	287	73	101	109	44	17.0961	20.6914	11.651	13.0418	10.5167	2.71436	11.7094	26.299	6.25443	8.50809	10.0483	3.86814
PA14_RS08410	PA14_20920	NC_008463	1802423	1803175	-	753	321	491	211	362	278	42	208	416	143	201	166	52	49.1623	62.4807	32.5637	42.0506	35.1245	5.19653	29.7213	59.0781	18.9879	26.2411	23.7166	7.08481
PA14_RS08415	PA14_20940	NC_008463	1803293	1803532	-	240	245	345	179	257	187	17	152	356	125	182	99	33	117.727	137.742	86.674	93.6657	74.1294	6.59928	68.1447	158.623	52.0756	74.549	44.3775	14.1066
PA14_RS08420	PA14_20950	NC_008463	1803546	1804538	-	993	419	539	228	387	300	31	248	594	180	250	186	36	48.6617	52.0114	26.6829	34.0895	28.743	2.90852	26.8721	63.9684	18.1242	24.7498	20.1513	3.7194
PA14_RS08425	PA14_20960	NC_008463	1804542	1804967	-	426	256	342	156	263	215	34	160	372	101	155	122	14	69.3031	76.9265	42.5561	54.0014	48.0163	7.43581	40.412	93.3816	23.7054	35.7687	30.8098	3.37162
PA14_RS08430	PA14_20970	NC_008463	1804964	1806220	-	1257	659	1022	462	817	599	40	523	913	283	436	287	70	60.4606	77.9067	42.7124	56.852	45.3369	2.96472	44.7679	77.6718	22.5106	34.0983	24.5632	5.71324
PA14_RS08435	PA14_20980	NC_008463	1806213	1807127	-	915	423	529	230	440	307	39	303	489	202	275	165	27	53.314	55.398	29.2115	42.062	31.9211	3.97102	35.6305	57.1499	22.0732	29.5456	19.4	3.02735
PA14_RS08440	PA14_21000	NC_008463	1807129	1808457	-	1329	516	811	382	740	544	20	479	526	152	317	177	34	44.7762	58.473	33.403	48.7041	38.9434	1.40205	38.7802	42.3242	11.4355	23.4485	14.3281	2.62467
PA14_RS08445	PA14_21010	NC_008463	1808454	1809620	-	1167	382	628	291	633	432	25	356	334	166	244	126	22	37.7498	51.5642	28.978	47.4451	35.2187	1.99585	32.8231	30.6058	14.2224	20.5542	11.6155	1.93407
PA14_RS08450	PA14_21020	NC_008463	1809617	1816675	-	7059	3428	5028	2466	4442	2915	176	2192	1978	1290	1463	921	236	56.0041	68.2514	40.5973	55.042	39.2876	2.32289	33.4116	29.9648	18.2718	20.3743	14.0364	3.42996
PA14_RS08455	PA14_21030	NC_008463	1817157	1817762	+	606	6043	7549	4895	6980	5227	1279	5855	6332	4306	4939	3579	2037	1150.01	1193.65	938.7	1007.49	820.616	196.633	1039.57	1117.37	710.456	801.213	635.372	344.857
PA14_RS08460	PA14_21040	NC_008463	1818107	1818994	-	888	79	78	49	96	82	45	68	71	69	77	58	56	10.2597	8.41668	6.41254	9.4562	8.78539	4.72127	8.23941	8.55014	7.76912	8.52431	7.02674	6.46986
PA14_RS08465	PA14_21050	NC_008463	1819004	1820782	-	1779	136	140	96	162	127	97	158	129	149	174	133	129	8.81628	7.54069	6.27108	7.96522	6.79185	5.0799	9.55611	7.75428	8.37425	9.61512	8.04294	7.43933
PA14_RS08470	PA14_21060	NC_008463	1820779	1821654	-	876	73	78	77	86	91	76	122	90	120	148	96	126	9.61039	8.53198	10.2149	8.58723	9.8832	8.08293	14.985	10.9867	13.6966	16.6088	11.7898	14.7566
PA14_RS08475	PA14_21070	NC_008463	1822056	1822778	+	723	334	353	308	365	312	417	206	223	248	238	186	195	53.2759	46.7838	49.5062	44.1584	41.056	53.7349	30.6569	32.9833	34.2964	32.3609	27.6767	27.6705
PA14_RS08480	PA14_21080	NC_008463	1822786	1823700	-	915	204	158	142	184	159	182	178	144	172	200	124	154	25.7117	16.5461	18.0349	17.5896	16.5324	18.5314	20.9314	16.8294	18.795	21.4877	14.5794	17.2671
PA14_RS08485	PA14_21090	NC_008463	1823789	1824244	+	456	17	18	12	19	14	27	21	21	18	16	8	13	4.29939	3.7824	3.05818	3.64458	2.92094	5.51643	4.95512	4.92473	3.94678	3.44934	1.8874	2.92482
PA14_RS30225		NC_008463	1824181	1824504	-	324	9	11	12	12	13	3	10	10	9	6	8	8	3.20346	3.25317	4.30411	3.23963	3.81732	0.862651	3.32089	3.30052	2.77737	1.82049	2.65634	2.53317
PA14_RS08490	PA14_21110	NC_008463	1824476	1826554	+	2079	53	63	54	96	76	86	59	41	51	60	40	54	2.93998	2.90366	3.01847	4.03901	3.47792	3.85392	3.0535	2.10891	2.45274	2.83712	2.06988	2.66477
PA14_RS08495	PA14_21120	NC_008463	1826612	1827112	-	501	127	136	138	147	160	75	126	109	140	116	111	96	29.234	26.0112	32.0102	25.6648	30.3838	13.9471	27.0603	23.2657	27.94	22.7615	23.8355	19.6586
PA14_RS08500	PA14_21130	NC_008463	1827178	1827906	-	729	456	438	478	436	420	283	451	354	478	444	373	352	72.1373	57.5713	76.1986	52.314	54.8128	36.1675	66.5655	51.9283	65.5595	59.8738	55.0453	49.5376
PA14_RS08505	PA14_21140	NC_008463	1828013	1828783	-	771	36	71	53	65	82	49	33	58	42	39	71	44	5.38481	8.82395	7.98856	7.37425	10.1186	5.92108	4.60532	8.04455	5.44666	4.97269	9.90702	5.85488
PA14_RS08510	PA14_21150	NC_008463	1828780	1829613	-	834	46	73	34	42	48	40	26	38	28	32	32	31	6.36083	8.38718	4.73762	4.40496	5.47565	4.46841	3.35434	4.87243	3.35682	3.77194	4.12784	3.81343
PA14_RS08515	PA14_21160	NC_008463	1829607	1830410	-	804	65	119	77	71	86	108	61	67	53	49	55	46	9.32351	14.1824	11.1297	7.72433	10.1766	12.5149	8.16345	8.91142	6.59106	5.9913	7.35946	5.86978
PA14_RS08520	PA14_21175	NC_008463	1830407	1831264	-	858	311	490	361	439	384	637	267	361	239	229	295	267	41.8018	54.7228	48.8953	44.7544	42.5798	69.169	33.483	44.9933	27.8513	26.2379	36.9891	31.926
PA14_RS08525	PA14_21180	NC_008463	1831413	1832303	+	891	131	155	108	144	133	405	95	130	128	128	112	140	16.9557	16.6691	14.0862	14.1365	14.2015	42.3483	11.4722	15.6025	14.3637	14.1226	13.5232	16.1202
PA14_RS08530	PA14_21190	NC_008463	1832307	1834664	-	2358	271	390	309	369	359	156	229	267	216	263	242	180	13.254	15.8482	15.2287	13.688	14.4847	6.16368	10.4494	12.1086	9.15895	10.9646	11.0411	7.83157
PA14_RS08535	PA14_21210	NC_008463	1834819	1836474	+	1656	143	219	144	193	185	286	150	184	128	142	132	124	9.95859	12.6719	10.1053	10.1943	10.6285	16.0903	9.7461	11.8819	7.72832	8.42965	8.57537	7.68213
PA14_RS08540	PA14_21220	NC_008463	1836543	1836998	-	456	23031	20914	22684	24914	21998	12015	26775	16155	33437	36511	25390	24303	5824.66	4394.72	5780.98	4779	4589.64	2454.81	6317.78	3788.52	7331.59	7871.19	5990.14	5467.83
PA14_RS30230		NC_008463	1837048	1837248	-	201	10	20	13	12	30	11	23	33	17	20	22	12	5.73755	9.5344	7.51613	5.22208	14.1999	5.09866	12.3121	17.5568	8.45646	9.78172	11.7751	6.12499
PA14_RS08545	PA14_21230	NC_008463	1837281	1840127	-	2847	748	1078	717	1225	1167	1471	809	992	626	684	805	689	30.2996	36.2819	29.267	37.6363	38.9981	48.1376	30.5746	37.2608	21.9848	23.6184	30.4192	24.8286
PA14_RS08550	PA14_21240	NC_008463	1840369	1840677	+	309	257	287	234	301	228	214	280	249	219	307	292	279	95.9173	88.9985	88.0044	85.2053	70.1999	64.523	97.4989	86.1725	70.8633	97.67	101.663	92.633
PA14_RS08555	PA14_21250	NC_008463	1840731	1841333	+	603	525	557	575	591	576	496	465	478	620	549	519	503	100.407	88.511	110.815	85.7292	90.8794	76.6343	82.9728	84.7693	102.804	89.5028	92.5953	85.5797
PA14_RS08565	PA14_21280	NC_008463	1842061	1844055	+	1995	299	354	317	395	393	625	273	339	406	347	350	441	17.2843	17.0028	18.4656	17.3186	18.7417	29.1875	14.7238	18.1712	20.3479	17.0989	18.874	22.6786
PA14_RS08570		NC_008463	1844042	1844245	+	204	64	92	69	95	79	84	71	66	72	78	99	123	36.1803	43.2132	39.3066	40.7335	36.8432	38.3626	37.448	34.5973	35.2889	37.5877	52.2088	61.8579
PA14_RS08575	PA14_21290	NC_008463	1844273	1845130	+	858	178	243	238	290	263	291	217	252	308	275	319	453	23.9252	27.138	32.2357	29.5644	29.1628	31.5984	27.2127	31.4081	35.8921	31.5084	39.9984	54.1665
PA14_RS08580	PA14_21300	NC_008463	1845111	1846286	-	1176	82	100	97	126	104	109	98	85	86	101	69	60	8.04135	8.14802	9.58542	9.37177	8.41368	8.63532	8.96641	7.72929	7.31184	8.44297	6.3122	5.23436
PA14_RS08585	PA14_21310	NC_008463	1846437	1846907	-	471	1503	1590	1324	1717	1584	1212	1237	1237	1512	1227	1043	1184	368.011	323.471	326.674	318.866	319.959	239.74	282.585	280.852	320.971	256.097	238.233	257.9
PA14_RS08590	PA14_21320	NC_008463	1846904	1847854	-	951	552	613	499	781	633	529	610	563	511	637	515	557	66.9393	61.7645	60.9771	71.8338	63.3262	51.8244	69.0159	63.3076	53.7249	65.8477	58.2594	60.089
PA14_RS08595	PA14_21340	NC_008463	1848101	1849789	+	1689	2878	3074	2245	3368	2861	1386	3921	3301	3216	3823	2354	1916	196.509	174.395	154.466	174.422	161.157	76.4527	249.785	208.999	190.38	222.513	149.939	116.382
PA14_RS08600	PA14_21370	NC_008463	1850024	1851712	+	1689	4384	5769	3265	5719	5055	4951	4649	5562	3793	4265	4031	3871	299.339	327.288	224.647	296.175	284.742	273.1	296.162	352.151	224.537	248.239	256.757	235.133
PA14_RS08605		NC_008463	1851742	1852044	+	303	58	66	41	70	60	39	31	29	36	38	30	24	22.0754	20.8718	15.7249	20.2076	18.8395	11.9917	11.0083	10.2349	11.8794	12.3288	10.6517	8.12622
PA14_RS30235		NC_008463	1852093	1852249	-	157	15	18	10	13	11	17	9	14	7	17	11	13	11.0183	10.9858	7.40197	7.24273	6.66581	10.0881	6.16798	9.53578	4.45794	10.6446	7.53758	8.49501
PA14_RS08610	PA14_21400	NC_008463	1852220	1856200	+	3981	1559	1883	1741	2120	1863	1936	1609	1739	1887	1735	1839	1885	45.1623	45.3229	50.8222	46.5803	44.5226	45.3077	43.4874	46.7127	47.3931	42.8439	49.6968	48.578
PA14_RS08615	PA14_21410	NC_008463	1856273	1857703	-	1431	22	22	26	32	38	67	22	20	16	18	16	27	1.77299	1.47313	2.11145	1.956	2.52641	4.36209	1.65418	1.49458	1.11793	1.23656	1.20287	1.93573
PA14_RS08620	PA14_21440	NC_008463	1857908	1858345	+	438	1004	1223	960	1258	1167	1334	645	680	585	543	528	598	264.352	267.554	254.709	251.226	253.488	283.753	158.448	166.021	133.542	121.873	129.688	140.071
PA14_RS08625	PA14_21450	NC_008463	1858574	1860640	+	2067	269	333	301	380	324	229	171	166	171	150	157	128	15.0084	15.437	16.9228	16.0806	14.913	10.3218	8.90134	8.58807	8.27163	7.13398	8.17143	6.35316
PA14_RS08630	PA14_21460	NC_008463	1860650	1861465	+	816	61	66	61	77	63	29	38	23	37	38	33	30	8.62109	7.7502	8.68734	8.2539	7.34532	3.31106	5.01064	3.01416	4.53364	4.57799	4.35074	3.77182
PA14_RS30240		NC_008463	1861462	1862318	+	857	140	184	123	161	139	57	80	98	66	70	73	86	18.8395	20.5729	16.679	16.4325	15.431	6.1966	10.0441	12.2285	7.70014	8.02969	9.16392	10.2953
PA14_RS30245		NC_008463	1862315	1862518	+	204	15	21	21	26	21	13	14	9	13	14	11	11	8.47976	9.86389	11.9629	11.1481	9.79376	5.93707	7.3841	4.71781	6.3716	6.74651	5.80098	5.532
PA14_RS08635	PA14_21480	NC_008463	1862506	1863060	+	555	98	123	85	114	87	74	78	62	109	106	71	101	20.3636	21.2359	17.7981	17.9668	14.9137	12.4222	15.1217	11.9461	19.6367	18.7756	13.7627	18.6702
PA14_RS30250	PA14_21490	NC_008463	1863075	1865723	+	2649	1014	1372	1176	1480	1453	1188	1073	1019	1119	1395	1191	1187	44.1447	49.6285	51.5908	48.8696	52.1848	41.7824	43.5831	41.1358	42.2361	51.7695	48.3692	45.9715
PA14_RS08650	PA14_21510	NC_008463	1865762	1866175	-	414	93	129	114	118	123	147	72	108	108	86	116	99	25.9063	29.8572	32.0001	24.931	28.266	33.0808	18.7125	27.8966	26.0831	20.4211	30.1437	24.5332
PA14_RS08655	PA14_21520	NC_008463	1866255	1866758	+	504	200	224	182	206	184	206	158	163	182	177	214	152	45.7638	42.587	41.9651	35.7516	34.7334	38.0799	33.7308	34.5848	36.1057	34.5242	45.6796	30.9409
PA14_RS08660	PA14_21530	NC_008463	1866762	1867277	-	516	41	59	45	47	46	304	47	66	37	36	43	71	9.1634	10.9562	10.1347	7.96722	8.48141	54.8887	9.8005	13.678	7.16948	6.85858	8.96516	14.1166
PA14_RS08665	PA14_21540	NC_008463	1867768	1868889	+	1122	710	961	897	980	999	934	639	907	757	642	636	599	72.9773	82.071	92.9066	76.3997	84.7096	77.5556	61.2785	86.4455	67.4588	56.2501	60.9822	54.7714
PA14_RS08670	PA14_21550	NC_008463	1868892	1869503	+	612	343	516	472	498	572	489	401	534	509	417	484	419	64.6346	80.79	89.6267	71.1765	88.9211	74.4417	70.5006	93.3078	83.1576	66.9832	85.0811	70.2397
PA14_RS08675	PA14_21560	NC_008463	1869497	1869736	+	240	196	273	242	245	324	266	231	309	337	313	295	346	94.1818	108.996	117.179	89.2922	128.438	103.259	103.562	137.681	140.396	128.208	132.236	147.906
PA14_RS08680	PA14_21570	NC_008463	1870142	1870456	+	315	548	152215	41077	582	163865	46471	728	191607	36425	711	218850	45446	200.628	46302.7	15154.3	161.611	49492.1	13744.6	248.668	65047.2	11561.8	221.891	74743.8	14801.5
PA14_RS08685	PA14_21580	NC_008463	1870475	1871329	+	855	453	114336	25080	485	114268	35742	637	131934	28227	547	136407	32839	61.1019	12813.7	3408.85	49.6174	12715.1	3894.68	80.1629	16501.3	3300.91	62.893	17163.6	3940.43
PA14_RS08690	PA14_21590	NC_008463	1871326	1872060	+	735	82	16459	5380	112	20532	8401	120	18016	4910	75	16922	7027	12.8662	2145.73	850.632	13.3287	2657.69	1064.89	17.5668	2621.19	667.928	10.0313	2476.87	980.85
PA14_RS08695	PA14_21600	NC_008463	1872063	1872653	+	591	142	22985	6620	180	26403	9117	162	18791	6422	126	21024	9379	27.7091	3726.63	1301.72	26.6406	4250.36	1437.22	29.4936	3400.09	1086.47	20.9587	3827.07	1628.13
PA14_RS08700	PA14_21610	NC_008463	1872900	1874216	+	1317	102	3544	1353	139	4662	1276	75	3961	818	76	2970	1338	8.93175	257.85	119.388	9.23183	336.78	90.266	6.12739	321.623	62.1016	5.67295	242.611	104.229
PA14_RS30255		NC_008463	1874378	1874647	-	270	4	10	3	6	9	5	3	7	3	5	4	6	1.70851	3.54891	1.29123	1.94378	3.17131	1.7253	1.19552	2.77244	1.11095	1.82049	1.59381	2.27986
PA14_RS08705	PA14_21620	NC_008463	1874675	1875997	+	1323	15	124	56	20	171	48	19	253	38	24	104	42	1.30754	8.98093	4.91898	1.3223	12.2969	3.38019	1.54523	20.4498	2.87183	1.78333	8.45693	3.25694
PA14_RS08710	PA14_21630	NC_008463	1876166	1876465	+	300	349	395	402	526	469	178	392	153	289	381	237	320	134.161	126.164	155.723	153.364	148.735	55.2787	140.593	54.5379	96.319	124.849	84.9897	109.433
PA14_RS08715	PA14_21640	NC_008463	1876590	1877402	+	813	745	873	674	828	778	502	1137	1237	1587	1600	992	915	105.679	102.892	96.3421	89.0837	91.0436	57.5271	150.477	162.707	195.174	193.469	131.268	115.465
PA14_RS08720	PA14_21650	NC_008463	1877635	1878057	+	423	64	66	41	70	66	93	43	44	43	55	43	22	17.4487	14.9507	11.2639	14.4749	14.8444	20.4834	10.9378	11.1235	10.164	12.7821	10.9362	5.33583
PA14_RS08725	PA14_21660	NC_008463	1878054	1878383	+	330	19	30	21	26	26	34	12	26	12	19	11	17	6.63991	8.71097	7.39524	6.89157	7.49583	9.59896	3.91262	8.42534	3.63582	5.66006	3.58606	5.28512
PA14_RS08730	PA14_21670	NC_008463	1878462	1878749	-	288	79	33	87	55	25	31	152	55	141	155	78	137	31.6342	10.9795	35.1054	16.7043	8.25862	10.0283	56.7873	20.422	48.9511	52.9079	29.1368	48.8032
PA14_RS08735		NC_008463	1878916	1879299	+	384	39	44	45	36	33	48	71	60	73	94	50	80	11.7127	10.9795	13.6185	8.2003	8.17604	11.6458	19.8942	16.7089	19.0076	24.0646	14.0081	21.3737
PA14_RS08740	PA14_21690	NC_008463	1879368	1883714	+	4347	570	679	521	631	647	1679	539	584	728	806	703	1523	15.1219	14.9672	13.9282	12.6969	14.1604	35.9849	13.3413	14.3665	16.7447	18.2275	17.3982	35.9443
PA14_RS08745	PA14_21700	NC_008463	1883722	1887201	-	3480	2014	2471	2057	2935	2672	1747	2242	1893	1876	2277	1404	1448	66.7425	68.0382	68.6913	73.7713	73.0495	46.7706	69.3196	58.17	53.9	64.3228	43.4037	42.6883
PA14_RS08750	PA14_21710	NC_008463	1887467	1888054	+	588	316	414	351	411	342	645	258	315	342	323	290	261	61.9772	67.4656	69.3708	61.1397	55.3362	102.198	47.2109	57.2877	58.1546	54.0016	53.0591	45.539
PA14_RS08755	PA14_21720	NC_008463	1888121	1888975	+	855	240	370	232	322	280	316	197	231	192	206	199	164	32.3718	41.4663	31.5333	32.9419	31.1567	34.4334	24.7913	28.8917	22.4528	23.6855	25.0395	19.6788
PA14_RS08760	PA14_21730	NC_008463	1889072	1891237	+	2166	382	742	405	593	691	807	365	627	179	216	358	246	20.3389	32.825	21.7292	23.9472	30.3515	34.7116	18.1315	30.9554	8.26285	9.8034	17.7813	11.6519
PA14_RS08765	PA14_21750	NC_008463	1891412	1893286	+	1875	443	542	563	538	626	489	463	447	487	446	436	363	27.2474	27.6986	34.8943	25.098	31.7639	24.2978	26.5693	25.4938	25.9695	23.3838	25.0164	19.8621
PA14_RS08770	PA14_21760	NC_008463	1893347	1893556	-	210	7442	7399	6254	10844	8811	9972	4545	3483	4061	4678	3195	4467	4086.89	3376.08	3460.87	4516.78	3991.78	4424.07	2328.71	1773.63	1933.52	2189.89	1636.78	2182.31
PA14_RS08775	PA14_21770	NC_008463	1893771	1894085	-	315	60	83	42	102	77	109	35	61	31	47	28	32	21.9666	25.248	15.4948	28.3236	23.2563	32.2385	11.9552	20.7084	9.83981	14.6679	9.56283	10.4222
PA14_RS08780	PA14_21780	NC_008463	1894225	1895160	-	936	381	520	308	534	448	507	257	296	289	276	247	253	46.9431	53.2337	38.2403	49.9027	45.5368	50.4651	29.5432	33.8177	30.8715	28.9878	28.3897	27.7309
PA14_RS08785	PA14_21790	NC_008463	1895247	1896167	-	921	317	505	250	434	402	794	207	224	225	220	243	259	39.6937	52.5401	31.5448	41.2182	41.5266	80.3193	24.183	26.0086	24.4263	23.4825	28.3848	28.851
PA14_RS08790	PA14_21800	NC_008463	1896332	1896407	+	76	69	119	80	92	126	115	62	161	66	78	98	45	104.703	150.035	122.327	105.885	157.731	140.975	87.7765	226.538	86.8292	100.893	138.724	60.7462
PA14_RS08795	PA14_21810	NC_008463	1896424	1896500	+	77	98	144	112	151	185	164	93	191	114	138	150	129	146.777	179.197	169.034	171.532	228.582	198.432	129.955	265.259	148.03	176.185	209.575	171.877
PA14_RS08800	PA14_21820	NC_008463	1896757	1897518	+	762	5666	6337	5689	6817	5587	7491	3875	3906	4687	3939	3571	4317	857.519	796.871	867.617	782.523	697.564	915.891	547.163	548.157	615.001	508.174	504.166	581.229
PA14_RS08805	PA14_21830	NC_008463	1897888	1898319	+	432	217	232	341	231	215	350	225	257	388	379	243	302	57.9293	51.4593	91.7313	46.7721	47.3494	75.482	56.0401	63.6176	89.8015	86.2456	60.5148	71.7205
PA14_RS08810	PA14_21840	NC_008463	1898307	1899053	-	747	212	264	252	309	251	260	201	177	201	203	169	150	32.7294	33.8643	39.2037	36.1823	31.9678	32.4274	28.9518	25.3385	26.9036	26.7151	24.3391	20.6011
PA14_RS08815	PA14_21850	NC_008463	1899157	1899468	+	312	213	231	206	258	225	268	224	270	355	333	280	240	78.7313	70.9442	76.729	72.3309	68.6101	80.0275	77.2491	92.5416	113.765	104.923	96.5478	78.9181
PA14_RS08820		NC_008463	1899471	1899836	+	366	319	377	290	368	322	394	309	422	439	427	396	410	100.515	98.7005	92.0797	87.9479	83.7018	100.294	90.84	123.299	119.928	114.691	116.4	114.927
PA14_RS08825	PA14_21860	NC_008463	1899826	1900305	+	480	191	206	215	170	209	227	170	188	265	255	191	196	45.8896	41.123	52.0528	30.9789	41.4253	44.0599	38.1073	41.8837	55.2001	52.2252	42.8086	41.8924
PA14_RS08830	PA14_21870	NC_008463	1900319	1902124	-	1806	342	395	378	526	496	399	341	339	330	353	398	408	21.8389	20.9575	24.3232	25.4757	26.1291	20.5833	20.3159	20.0729	18.2697	19.2149	23.7085	23.1773
PA14_RS08835	PA14_21880	NC_008463	1902163	1904259	-	2097	15494	17549	16866	22097	18550	18942	16052	14423	15813	16217	15753	19335	852.094	801.887	934.675	921.708	841.6	841.563	823.627	735.504	753.965	760.245	808.172	945.945
PA14_RS08840	PA14_21890	NC_008463	1904389	1905351	+	963	956	1199	1099	1122	1137	1287	849	1081	1611	1298	1268	1164	114.486	119.303	132.623	101.912	112.33	124.512	94.8596	120.04	167.265	132.504	141.655	124.007
PA14_RS08845	PA14_21900	NC_008463	1905418	1906068	-	651	350	454	448	550	461	430	285	288	374	349	251	313	62.0025	66.8243	79.9731	73.8993	67.3721	61.5384	47.1047	47.3085	57.4415	52.7018	41.4793	49.3269
PA14_RS08850	PA14_21910	NC_008463	1906068	1907063	-	996	100	131	105	113	126	108	113	85	72	92	80	66	11.5788	12.6029	12.2512	9.92379	12.0357	10.1024	12.2073	9.12615	7.22784	9.0805	8.64111	6.79837
PA14_RS08855	PA14_21920	NC_008463	1907066	1907863	-	798	57	56	59	55	67	34	42	46	26	45	33	28	8.23748	6.72426	8.59203	6.02863	7.98789	3.96949	5.663	6.16429	3.25766	5.54359	4.44887	3.59977
PA14_RS08860	PA14_21930	NC_008463	1907850	1908689	-	840	72	88	61	69	75	35	32	50	37	43	29	45	9.88497	10.0384	8.43913	7.18503	8.49458	3.88193	4.09893	6.3653	4.40411	5.03235	3.71414	5.49608
PA14_RS08865	PA14_21940	NC_008463	1908686	1909495	-	810	45	66	41	64	68	46	55	55	53	67	33	53	6.40693	7.80761	5.88228	6.9112	7.98701	5.29093	7.30597	7.26115	6.54224	8.13151	4.38296	6.71291
PA14_RS08870	PA14_21960	NC_008463	1909550	1910608	-	1059	157	207	158	196	176	279	185	207	186	181	89	131	17.0972	18.7298	17.3384	16.189	15.8116	24.5452	18.7964	20.9027	17.5611	16.8021	9.04135	12.691
PA14_RS08875	PA14_21970	NC_008463	1910972	1911688	+	717	40	54	38	35	44	39	31	36	36	38	23	49	6.43373	7.21662	6.15902	4.2698	5.8384	5.06763	4.65203	5.36922	5.02018	5.2101	3.45102	7.01127
PA14_RS08880	PA14_21980	NC_008463	1911754	1912305	+	552	221	239	198	199	221	301	168	183	219	238	183	197	46.1717	41.4876	41.6843	31.5335	38.0902	50.8027	32.7469	35.4519	39.668	42.3857	35.6657	36.614
PA14_RS08885	PA14_21990	NC_008463	1912348	1913637	-	1290	1241	1527	1252	1808	1642	1543	1414	1235	1311	1392	1171	1399	110.944	113.425	112.788	122.593	121.1	111.439	117.94	102.378	101.613	106.079	97.6576	111.262
PA14_RS08890	PA14_22000	NC_008463	1913806	1914441	-	636	189	294	218	321	326	291	121	185	128	137	132	149	34.271	44.2945	39.8333	44.1475	48.7664	42.628	20.4705	31.1059	20.1228	21.176	22.3283	24.0353
PA14_RS08895	PA14_22010	NC_008463	1914545	1914799	-	255	1974	2441	1932	2720	2384	3004	1397	1916	1341	1405	1340	1585	892.749	917.248	880.469	933.012	889.46	1097.54	589.462	803.495	525.804	541.648	565.332	637.689
PA14_RS08900	PA14_22020	NC_008463	1914796	1915611	-	816	3627	4441	3681	4709	4136	4980	2589	3102	2687	2535	2411	2913	512.601	521.495	524.231	504.774	482.226	568.589	341.383	406.518	329.24	305.4	317.867	366.244
PA14_RS08905	PA14_22040	NC_008463	1915673	1916464	-	792	947	1055	908	1198	977	954	616	690	582	578	495	652	137.895	127.64	133.232	132.309	117.363	112.223	83.6865	93.1648	73.4739	71.7437	67.2387	84.4583
PA14_RS08910	PA14_22050	NC_008463	1916624	1917562	+	939	238	372	207	358	313	671	196	260	150	165	201	149	29.2303	37.9609	25.6184	33.3485	31.7131	66.5757	22.459	29.6098	15.9721	17.2743	23.0287	16.2795
PA14_RS08915	PA14_22060	NC_008463	1917630	1918799	+	1170	319	421	380	450	406	426	249	313	299	285	276	240	31.4432	34.4791	37.7437	33.6423	33.0142	33.9221	22.8988	28.6079	25.5518	23.9464	25.3783	21.0448
PA14_RS08920	PA14_22075	NC_008463	1918863	1919495	-	633	1256	1386	1155	1738	1334	1430	1085	1000	1260	1428	1031	995	228.828	209.806	212.044	240.162	200.499	210.471	184.428	168.937	199.023	221.772	175.224	161.265
PA14_RS08925		NC_008463	1919725	1920042	-	318	1416	1391	1015	2192	1425	2311	1143	1223	1213	1414	999	1039	513.521	419.14	370.925	602.937	426.332	677.067	386.74	411.27	381.39	437.123	337.969	335.203
PA14_RS08930		NC_008463	1920384	1920692	-	309	1551	1607	847	2203	1402	3566	1450	1338	847	1744	1133	1109	578.863	498.33	318.546	623.612	431.668	1075.18	504.905	463.048	274.069	554.842	394.467	368.208
PA14_RS08935	PA14_22080	NC_008463	1922000	1922695	-	696	1037	1231	786	1316	1540	9813	2371	2810	1900	2997	2876	1906	171.827	169.476	131.238	165.388	210.509	1313.57	366.541	431.743	272.948	423.31	444.548	280.953
PA14_RS08940	PA14_22090	NC_008463	1923032	1924132	-	1101	82	95	78	116	100	279	64	555	44	68	83	68	8.58912	8.26791	8.23293	9.21572	8.64118	23.6089	6.2545	53.9056	3.99577	6.0716	8.11017	6.33639
PA14_RS08950		NC_008463	1926122	1926547	-	426	67	66	44	96	79	47	98	80	48	100	58	42	18.1379	14.8455	12.003	19.7115	17.6432	10.2789	24.7523	20.0821	11.2659	23.0766	14.6473	10.1149
PA14_RS30260	PA14_22100	NC_008463	1926578	1927303	-	726	69	75	50	77	70	55	69	59	37	68	57	45	10.9606	9.89883	8.00351	9.27711	9.17322	7.05806	10.2262	8.69047	5.09566	9.20775	8.44651	6.3591
PA14_RS08960	PA14_22110	NC_008463	1927460	1928419	-	960	54	50	35	43	48	69	65	74	44	64	46	58	6.48701	4.99066	4.23686	3.91792	4.75697	6.69633	7.28521	8.24306	4.58265	6.55375	5.15496	6.19836
PA14_RS08965	PA14_22120	NC_008463	1929042	1931366	-	2325	161	191	196	263	243	222	201	231	136	217	186	223	7.98592	7.87172	9.7967	9.89444	9.9436	8.89588	9.30193	10.6247	5.84859	9.17526	8.60655	9.84015
PA14_RS08970	PA14_22130	NC_008463	1931382	1932050	-	669	6	5	6	17	15	26	14	21	4	7	10	8	1.0343	0.716149	1.04225	2.2227	2.13317	3.62081	2.25166	3.35677	0.597819	1.02862	1.6081	1.22683
PA14_RS30265	PA14_22140	NC_008463	1933020	1933820	-	801	83	65	57	100	92	172	83	89	61	99	72	79	11.95	7.77571	8.26969	10.9201	10.9274	20.0058	11.1492	11.8819	7.61435	12.1502	9.67028	10.1185
PA14_RS30270		NC_008463	1933832	1934353	-	522	30	37	12	52	27	152	44	52	18	31	24	35	6.62786	6.79189	2.67152	8.71348	4.921	27.1289	9.06947	10.6527	3.44776	5.83811	4.94629	6.87888
PA14_RS08985	PA14_22160	NC_008463	1934355	1934861	-	507	36	41	26	40	42	352	48	90	40	50	37	45	8.18874	7.74881	5.95953	6.90098	7.88137	64.6835	10.1867	18.9829	7.88837	9.6949	7.85114	9.10594
PA14_RS08990	PA14_22190	NC_008463	1935114	1935500	-	387	741	695	502	901	734	5614	885	957	515	902	588	665	220.815	172.081	150.744	203.644	180.445	1351.51	246.055	264.441	133.055	229.127	163.458	176.291
PA14_RS08995	PA14_22210	NC_008463	1935570	1935905	-	336	85	74	45	116	87	136	100	135	44	124	81	66	29.1744	21.1034	15.564	30.1979	24.6343	37.7102	32.0229	42.9658	13.0933	36.2797	25.9349	20.1523
PA14_RS30275	PA14_22220	NC_008463	1935907	1936104	-	198	107	125	100	162	144	181	147	192	94	146	131	122	62.3219	60.4929	58.6924	71.5663	69.1923	85.1672	79.8826	103.696	47.4677	72.4885	71.1779	63.2142
PA14_RS09000	PA14_22230	NC_008463	1936671	1936862	-	192	37	44	14	47	50	62	37	65	17	41	33	38	22.224	21.9589	8.47371	21.4119	24.7759	30.085	20.7348	36.2026	8.85285	20.9925	18.4906	20.305
PA14_RS30280	PA14_22240	NC_008463	1937290	1937691	-	402	50	65	31	65	58	110	55	121	36	61	39	61	14.3439	15.4934	8.96154	14.1431	13.7266	25.4933	14.721	32.1875	8.95389	14.9171	10.437	15.5677
PA14_RS30285	PA14_22250	NC_008463	1937791	1938417	-	627	66	70	54	99	78	355	107	235	45	97	95	93	12.1394	10.6977	10.0086	13.811	11.8355	52.7497	18.3618	40.0801	7.17597	15.2085	16.3003	15.2172
PA14_RS30290	PA14_22260	NC_008463	1938450	1938800	-	351	21	19	14	32	25	170	26	190	9	28	13	43	6.89977	5.18687	4.63519	7.97446	6.77631	45.1233	7.97014	57.8861	2.56372	7.8421	3.98451	12.5684
PA14_RS09015	PA14_22270	NC_008463	1939714	1941291	-	1578	1325	1570	968	1964	1548	2740	1349	1301	918	1251	1244	1109	96.8347	95.3349	71.2878	108.866	93.3306	161.772	91.9824	88.1654	58.1663	77.9349	84.8111	72.1015
PA14_RS09020	PA14_22280	NC_008463	1941322	1941585	-	264	153	360	177	212	377	416	249	588	213	274	656	285	66.8359	130.665	77.9141	70.241	135.862	146.808	101.483	238.178	80.6698	102.03	267.325	110.754
PA14_RS09025	PA14_22290	NC_008463	1941725	1942528	-	804	803	1114	841	1294	1256	1115	615	741	556	578	646	799	115.181	132.766	121.559	140.779	148.626	129.205	82.3036	98.5576	69.144	70.6729	86.4402	101.956
PA14_RS09030	PA14_22310	NC_008463	1942532	1943893	-	1362	935	1180	904	1322	1137	1343	639	790	521	571	564	618	79.1693	83.0164	77.1326	84.901	79.4225	91.8667	50.4805	62.0266	38.2469	41.2136	44.5493	46.5513
PA14_RS09035	PA14_22320	NC_008463	1944036	1944257	-	222	30	20	12	23	17	82	15	23	18	19	15	25	15.5844	8.63249	6.28167	9.0622	7.28545	34.4128	7.27006	11.0791	8.1069	8.4136	7.26904	11.5533
PA14_RS09040	PA14_22330	NC_008463	1944551	1945408	+	858	204	238	228	243	223	206	158	155	173	118	115	128	27.4199	26.5796	30.8812	24.7729	24.7274	22.3686	19.8139	19.3185	20.1602	13.52	14.4195	15.3053
PA14_RS09045	PA14_22340	NC_008463	1945626	1945937	+	312	2750	3622	1640	3041	3095	1359	5483	4558	3238	5095	2323	2164	1016.48	1112.38	610.852	852.551	943.77	405.811	1890.88	1562.24	1037.67	1605.35	801.002	711.578
PA14_RS09050	PA14_22350	NC_008463	1945934	1947589	+	1656	6270	8429	4469	6900	7912	3235	9306	8602	5728	8235	4022	4130	436.646	487.725	313.615	364.458	454.555	182.001	604.648	555.478	345.842	488.86	261.289	255.864
PA14_RS09055	PA14_22370	NC_008463	1947679	1949478	+	1800	2190	2879	1748	2478	2615	1139	1858	1942	1429	1688	893	989	140.312	153.26	112.854	120.417	138.216	58.9536	111.064	115.373	79.3771	92.1895	53.3726	56.3695
PA14_RS09060	PA14_22380	NC_008463	1949475	1950101	+	627	806	967	671	932	948	406	628	690	593	622	364	372	148.248	147.781	124.366	130.019	143.847	60.3278	107.769	117.682	94.5633	97.5224	62.4558	60.8689
PA14_RS09065	PA14_22400	NC_008463	1950210	1950368	+	159	260	236	236	237	238	120	214	160	275	305	116	169	188.581	142.224	172.489	130.38	142.41	70.3142	144.816	107.61	172.93	188.575	78.4874	109.046
PA14_RS09070	PA14_22410	NC_008463	1950645	1951769	+	1125	449	591	523	603	578	506	357	375	475	411	414	349	46.0274	50.3378	54.0252	46.8839	48.8805	41.9042	34.1441	35.6457	42.216	35.9146	39.5901	31.8268
PA14_RS09075	PA14_22420	NC_008463	1951802	1952068	-	267	143	241	138	107	196	7242	118	517	173	110	636	2341	61.7657	86.4898	60.0641	35.0535	69.8401	2527.01	47.5522	207.065	64.7844	40.5007	256.262	899.519
PA14_RS09080	PA14_22440	NC_008463	1952350	1954182	-	1833	1255	1430	1141	1822	1468	1141	1004	986	1261	1349	1119	1178	78.9593	74.7537	72.3386	86.945	76.1945	57.9939	58.9347	57.5231	68.7841	72.3487	65.676	65.933
PA14_RS09085	PA14_22450	NC_008463	1954245	1954808	-	564	1793	1696	1521	2282	1787	1215	1377	1232	1626	1686	1306	1382	366.626	288.142	313.399	353.912	301.443	200.704	262.697	233.593	288.255	293.873	249.117	251.391
PA14_RS09090	PA14_22460	NC_008463	1954790	1955617	-	828	837	902	725	1309	1026	831	792	750	722	835	692	724	116.578	104.384	101.755	138.283	117.89	93.5039	102.919	96.8632	87.1851	99.1374	89.9114	89.7074
PA14_RS09095	PA14_22470	NC_008463	1955624	1956553	-	930	1305	1295	1014	1526	1305	2051	1273	1238	1441	1427	1240	1398	161.827	133.428	126.707	143.526	133.502	205.467	147.281	142.353	154.923	150.842	143.442	154.221
PA14_RS09100	PA14_22480	NC_008463	1956753	1957070	+	318	395	429	422	480	433	532	298	350	266	289	286	291	143.249	129.268	154.217	132.03	129.545	155.863	100.83	117.698	83.6354	89.3413	96.756	93.8828
PA14_RS09105	PA14_22490	NC_008463	1957217	1957858	+	642	86	180	111	122	171	130	74	217	118	75	246	94	15.4485	26.8656	20.0925	16.622	25.3409	18.8655	12.4021	36.1454	18.3773	11.4844	41.223	15.0215
PA14_RS09110	PA14_22500	NC_008463	1958113	1958856	-	744	63	63	55	84	73	77	62	63	64	60	48	84	9.7654	8.11385	8.59086	9.87563	9.33491	9.64222	8.96641	9.05515	8.60087	7.92793	6.94077	11.5831
PA14_RS09115	PA14_22510	NC_008463	1958941	1959327	-	387	30	20	25	39	28	43	24	28	29	30	22	38	8.9399	4.95197	7.50716	8.8148	6.88347	10.3518	6.67268	7.73704	7.49243	7.62064	6.11576	10.0738
PA14_RS09120		NC_008463	1959439	1960278	-	840	66	57	61	89	76	96	62	64	51	76	52	65	9.06123	6.50212	8.43913	9.26764	8.60785	10.6476	7.94168	8.14758	6.07053	8.89438	6.65983	7.93879
PA14_RS09125	PA14_22530	NC_008463	1960424	1961041	-	618	43	55	37	74	52	174	40	59	39	52	43	73	8.02421	8.52773	6.95761	10.4737	8.00525	26.2313	6.9642	10.2092	6.30974	8.27173	7.48547	12.1187
PA14_RS09130	PA14_22540	NC_008463	1961117	1961671	-	555	36	40	48	57	59	137	35	64	34	48	43	39	7.48052	6.90599	10.0507	8.98339	10.1139	22.9978	6.78539	12.3315	6.12522	8.50217	8.33517	7.20928
PA14_RS09135	PA14_22550	NC_008463	1961773	1962726	+	954	252	293	224	319	283	533	222	287	294	255	266	316	30.4631	29.4292	27.2864	29.2483	28.2227	52.0521	25.0383	32.1708	30.813	26.2768	29.9966	33.9828
PA14_RS09140	PA14_22560	NC_008463	1962803	1963696	-	894	216	253	184	252	238	200	158	158	182	175	156	159	27.8637	27.117	23.9181	24.6559	25.3279	20.8426	19.016	18.8994	20.3549	19.2434	18.7727	18.2465
PA14_RS09145	PA14_22570	NC_008463	1963706	1964041	-	336	256	326	238	373	346	305	228	216	154	198	208	198	87.8664	92.9689	82.3161	97.102	97.9709	84.5706	73.0122	68.7452	45.8265	57.9305	66.5983	60.4569
PA14_RS09150	PA14_22580	NC_008463	1964106	1964870	-	765	446	520	390	590	558	496	589	427	511	575	493	451	67.235	65.133	59.2448	67.4604	69.3958	60.4059	82.8426	59.689	66.7875	73.8904	69.3305	60.4833
PA14_RS09155	PA14_22590	NC_008463	1965017	1965829	+	813	23	30	24	29	25	31	14	27	14	23	20	23	3.26257	3.53582	3.43058	3.12008	2.92556	3.55247	1.85284	3.55141	1.72176	2.78111	2.64654	2.9024
PA14_RS09160	PA14_22600	NC_008463	1965826	1966881	+	1056	73	95	85	103	87	94	73	92	120	96	85	93	7.97226	8.62023	9.3541	8.53163	7.83819	8.29322	7.43805	9.31648	11.3619	8.93694	8.65953	9.03523
PA14_RS09165	PA14_22620	NC_008463	1966871	1968262	-	1392	576	679	597	744	691	730	388	495	422	347	354	398	47.7206	46.7401	49.8405	46.7512	47.2279	48.8588	29.9911	38.0272	30.3116	24.506	27.3592	29.3335
PA14_RS09170	PA14_22630	NC_008463	1968479	1968796	-	318	191	205	157	167	179	140	248	244	254	265	257	202	69.2673	61.7712	57.3746	45.9354	53.5533	41.0166	83.9121	82.0523	79.8624	81.9219	86.9451	65.1695
PA14_RS09175	PA14_22640	NC_008463	1968939	1969952	+	1014	318	348	309	380	364	381	358	328	377	390	296	298	36.1669	32.8852	35.4134	32.7796	34.1526	35.0063	37.9879	34.5911	37.174	37.8101	31.4046	30.1508
PA14_RS09180	PA14_22650	NC_008463	1969975	1970619	-	645	513	604	515	531	579	366	434	471	561	544	523	468	91.7234	89.7297	92.7886	72.0101	85.4042	52.8665	72.3986	78.0889	86.9638	82.9126	87.233	74.44
PA14_RS09185	PA14_22660	NC_008463	1970616	1971554	-	939	833	1070	992	1152	1177	729	767	856	810	864	879	867	102.306	109.189	122.77	107.311	119.253	72.3304	87.888	97.4846	86.2492	90.4544	100.708	94.7269
PA14_RS09190	PA14_22670	NC_008463	1971556	1972350	-	795	548	615	497	622	650	549	529	530	572	602	528	569	79.4943	74.1254	72.6501	68.4356	77.7869	64.3375	71.596	71.2913	71.939	74.4408	71.4506	73.4286
PA14_RS09195	PA14_22680	NC_008463	1972347	1973492	-	1146	1494	1817	1678	1978	1989	1788	1651	1712	1763	1807	1673	1708	150.345	151.925	170.159	150.973	165.124	145.359	155.011	159.752	153.817	155.008	157.055	152.906
PA14_RS09200	PA14_22690	NC_008463	1973559	1975013	-	1455	368	496	323	615	516	635	268	310	258	254	246	247	29.168	32.6646	25.798	36.9718	33.7401	40.6602	19.8185	22.7838	17.7293	17.1614	18.1891	17.4162
PA14_RS09205	PA14_22700	NC_008463	1975171	1975542	+	372	3	12	3	7	7	14	6	18	1	1	10	9	0.930038	3.09099	0.937185	1.64594	1.79026	3.50626	1.73543	5.17437	0.268777	0.264264	2.89199	2.4821
PA14_RS09210	PA14_22710	NC_008463	1975607	1976167	+	561	290	286	213	280	260	553	199	295	226	277	197	274	59.6153	48.8498	44.1229	43.657	44.0931	91.8378	38.1672	56.2325	40.2792	48.5398	37.7783	50.1081
PA14_RS09215	PA14_22720	NC_008463	1976148	1976624	-	477	78	67	63	73	74	42	46	51	109	65	61	61	18.8581	13.4591	15.3486	13.3864	14.7596	8.20333	10.3762	11.4335	22.8478	13.396	13.7578	13.1199
PA14_RS09220	PA14_22730	NC_008463	1976668	1978005	-	1338	217	260	235	288	314	249	197	182	259	290	227	233	18.7036	18.6199	20.4107	18.8276	22.3272	17.3381	15.842	14.546	19.3544	21.307	18.2519	17.8657
PA14_RS09225	PA14_22740	NC_008463	1978120	1978560	-	441	349	392	458	508	533	321	388	426	390	379	434	404	91.266	85.1739	120.691	100.759	114.987	67.815	94.6658	103.3	88.4222	84.4855	105.874	93.9859
PA14_RS09230	PA14_22760	NC_008463	1978689	1979366	-	678	531	577	558	673	693	584	462	426	589	533	497	473	90.3207	81.5465	95.6426	86.8248	97.2442	80.2495	73.3183	67.1905	86.8603	77.2821	78.8616	71.5734
PA14_RS09235	PA14_22770	NC_008463	1979377	1979745	-	369	511	586	510	678	642	615	401	384	485	483	441	427	159.704	152.171	160.617	160.717	165.527	155.277	116.928	111.284	131.417	128.677	128.573	118.719
PA14_RS09240	PA14_22780	NC_008463	1979921	1980220	-	300	662	800	568	794	709	685	499	543	507	511	488	540	254.483	255.522	220.026	231.504	224.846	212.73	178.97	193.556	168.975	167.448	175	184.668
PA14_RS09245	PA14_22800	NC_008463	1980222	1980809	-	588	1103	1516	1177	1708	1639	1707	1037	1056	953	1117	1088	1078	216.332	247.048	232.619	254.079	265.193	270.468	189.759	192.05	162.051	186.749	199.063	188.088
PA14_RS09250	PA14_22820	NC_008463	1981024	1981911	+	888	300	425	345	428	426	575	347	389	373	417	435	413	38.961	45.8601	45.1495	42.1589	45.6412	60.3273	42.0452	46.8451	41.9983	46.1641	52.7006	47.7152
PA14_RS09255	PA14_22830	NC_008463	1981908	1982537	+	630	704	828	648	838	797	760	728	719	747	751	763	728	128.871	125.936	119.531	116.349	120.359	112.391	124.334	122.044	118.554	117.187	130.294	118.553
PA14_RS09260	PA14_22840	NC_008463	1982710	1983462	+	753	619	674	610	822	733	503	480	494	597	516	496	453	94.8021	85.7678	94.1416	95.4851	92.6124	62.2346	68.5877	70.1552	79.2711	67.3653	70.864	61.7196
PA14_RS09265	PA14_22860	NC_008463	1983607	1984599	+	993	554	661	557	689	625	739	384	443	498	466	394	393	64.3403	63.784	65.1858	60.6916	59.8813	69.3353	41.6085	47.707	50.1436	46.1337	42.6861	40.6035
PA14_RS09270	PA14_22870	NC_008463	1984681	1985211	+	531	332	468	333	469	448	517	303	329	392	359	372	387	72.1051	84.4521	72.878	77.2568	80.2682	90.71	61.3971	66.2566	73.812	66.4632	75.3681	74.7716
PA14_RS09275	PA14_22880	NC_008463	1985326	1985508	+	183	67	66	46	69	54	70	73	64	50	81	59	72	42.2227	34.5583	29.2115	32.9805	28.0739	35.6374	42.9212	37.3987	27.3183	43.5126	34.6849	40.3647
PA14_RS09280	PA14_22890	NC_008463	1985515	1986519	-	1005	3257	3718	5494	5030	4277	6480	3971	3361	4887	4081	3970	5330	373.744	354.489	635.286	437.785	404.887	600.714	425.142	357.627	486.196	399.192	424.975	544.103
PA14_RS09285	PA14_22910	NC_008463	1986649	1988475	+	1827	5415	6868	9846	7555	7688	14763	6667	6786	12814	8868	9303	11712	341.808	360.206	626.279	361.705	400.346	752.827	392.638	397.195	701.264	477.165	547.802	657.677
PA14_RS09290	PA14_22930	NC_008463	1988578	1989573	+	996	2020	2517	2855	2754	2692	2952	1938	1847	3064	2562	2452	3054	233.891	242.149	333.115	241.86	257.144	276.132	209.36	198.306	307.585	252.872	264.85	314.579
PA14_RS09295	PA14_22940	NC_008463	1989608	1990336	+	729	1804	2006	2266	2214	2075	1625	1398	1402	2520	1781	1787	1797	285.385	263.671	361.226	265.649	270.801	207.675	206.338	205.659	345.628	240.169	263.716	252.895
PA14_RS09300	PA14_22960	NC_008463	1990360	1991781	+	1422	857	1022	1285	1202	1206	811	685	757	1006	881	910	821	69.503	68.8669	105.015	73.9373	80.6878	53.135	51.8312	56.9278	70.7349	60.9057	68.8463	59.233
PA14_RS30295		NC_008463	1991839	1992119	+	281	245	322	455	416	387	241	183	226	261	239	268	207	100.55	109.802	188.171	129.493	131.028	79.9042	70.072	86.0063	92.8688	83.6128	102.605	75.576
PA14_RS09305	PA14_22980	NC_008463	1992306	1993568	+	1263	17463	18566	13886	20767	17141	8781	14910	11776	9640	10992	7588	6792	1594.55	1408.56	1277.68	1438.23	1291.2	647.738	1270.21	997.063	763.149	855.568	646.343	551.714
PA14_RS09310	PA14_22990	NC_008463	1993669	1994601	+	933	4589	5606	3864	6395	5324	2481	3946	3100	2920	3301	1887	1744	567.229	575.746	481.285	599.539	542.896	247.745	455.067	355.31	312.922	347.813	217.585	191.772
PA14_RS09315	PA14_23000	NC_008463	1994594	1995439	+	846	4496	5295	3492	5885	4931	2052	3904	3022	2666	3299	2019	1502	612.884	599.729	479.679	608.464	554.53	225.978	496.523	381.99	315.083	383.348	256.747	182.146
PA14_RS09320	PA14_23010	NC_008463	1995472	1996632	+	1161	7893	8863	6917	10619	8820	3808	7631	6385	4822	6236	4181	2699	784.029	731.489	692.361	800.037	722.764	305.579	707.211	588.107	415.27	528.026	387.424	238.501
PA14_RS09325	PA14_23030	NC_008463	1996676	1998040	+	1365	11706	13591	10422	13483	12332	5205	12126	10287	7503	9896	5180	4018	989.004	954.065	887.289	863.997	859.53	355.261	955.839	805.905	549.589	712.703	408.259	301.993
PA14_RS30300		NC_008463	1998135	1998266	-	132	8	17	12	31	22	14	8	14	16	11	10	12	6.98938	12.3405	10.5646	20.5422	15.8566	9.88128	6.52103	11.3418	12.1194	8.19219	8.15014	9.32669
PA14_RS09330	PA14_23050	NC_008463	1998255	1999106	+	852	1467	1935	1678	2055	1927	2022	1311	1309	1303	1538	1120	1026	198.57	217.621	228.875	210.975	215.18	221.106	165.563	164.296	152.912	177.459	141.422	123.546
PA14_RS09335	PA14_23060	NC_008463	1999115	1999972	-	858	356	426	680	456	466	906	316	334	685	380	436	642	47.8503	47.5753	92.1019	46.4875	51.6724	98.3785	39.6278	41.6282	79.825	43.5389	54.6686	76.7658
PA14_RS09340	PA14_23070	NC_008463	2000159	2001628	+	1470	4039	5479	9370	6021	6356	13819	4835	5586	10775	5938	6817	11021	316.868	357.144	740.746	358.27	411.364	875.827	353.899	406.361	732.884	397.104	498.902	769.172
PA14_RS09345	PA14_23080	NC_008463	2001615	2002331	+	717	1118	1441	2445	1764	1751	2598	1353	1254	2694	1663	1540	2466	179.823	192.577	396.284	215.198	232.342	337.582	203.039	187.028	375.676	228.01	231.068	352.853
PA14_RS09350	PA14_23090	NC_008463	2002349	2003011	+	663	2774	2869	3988	3390	3350	3363	2270	2029	4232	2527	2516	3866	482.52	414.645	699.018	447.244	480.719	472.577	368.394	327.263	638.216	374.691	408.259	598.23
PA14_RS09355	PA14_23100	NC_008463	2003101	2003538	-	438	131	181	121	161	153	163	117	146	116	131	129	112	34.4921	39.5971	32.1039	32.1522	33.2336	34.6715	28.7417	35.6457	26.4801	29.4021	31.6851	26.234
PA14_RS09360	PA14_23110	NC_008463	2003686	2004846	+	1161	315	438	407	379	472	2077	354	625	463	371	473	522	31.2896	36.1494	40.7389	28.5539	38.6785	166.672	32.8073	57.5673	39.8735	31.414	43.8296	46.1273
PA14_RS09365	PA14_23120	NC_008463	2004939	2005316	+	378	185	267	156	245	211	300	130	149	125	175	112	111	56.442	67.6829	47.9601	56.6934	53.1069	73.9415	37.0042	42.1524	33.0639	45.5122	31.8761	30.1267
PA14_RS09370	PA14_23130	NC_008463	2005423	2006346	-	924	195	261	388	187	217	210	147	216	509	213	239	319	24.338	27.0662	48.7985	17.7022	22.3433	21.1742	17.1177	24.9983	55.0784	22.6615	27.8269	35.4192
PA14_RS09375	PA14_23160	NC_008463	2006575	2007789	-	1215	76	93	64	98	89	54	78	71	60	93	65	59	7.21373	7.33442	6.1214	7.05518	6.96906	4.14073	6.90746	6.24899	4.93754	7.52468	5.75541	4.98191
PA14_RS09380	PA14_23170	NC_008463	2007828	2008763	-	936	61	97	65	83	73	64	54	52	58	47	59	62	7.51582	9.93013	8.0702	7.75641	7.42006	6.37035	6.20752	5.94094	6.19566	4.93632	6.78134	6.79573
PA14_RS09385	PA14_23190	NC_008463	2008779	2009507	-	729	151	160	153	204	180	158	142	143	170	172	175	159	23.8876	21.0306	24.3899	24.4772	23.4912	20.1924	20.9585	20.9767	23.3162	23.1944	25.8256	22.3764
PA14_RS09390	PA14_23200	NC_008463	2009666	2010406	-	741	843	1037	871	1436	1202	670	679	596	822	766	787	815	131.199	134.097	136.599	169.51	154.329	84.2395	98.5942	86.0114	110.915	101.623	114.26	112.839
PA14_RS09395	PA14_23210	NC_008463	2010471	2011151	-	681	502	673	521	704	642	457	443	371	529	461	408	514	85.0117	94.695	88.9073	90.4241	89.6908	62.5213	69.9933	58.2579	77.6683	66.548	64.4543	77.4348
PA14_RS09400	PA14_23220	NC_008463	2011148	2011846	-	699	596	702	725	909	829	729	597	501	670	699	601	755	98.3312	96.2319	120.533	113.748	112.833	97.1649	91.8961	76.6458	95.837	98.3063	92.4989	110.813
PA14_RS09405	PA14_23240	NC_008463	2011997	2013331	-	1335	677	830	584	855	803	863	708	664	698	799	696	725	58.483	59.5739	50.8368	56.02	57.2261	60.2266	57.0627	53.1881	52.2769	58.8365	56.0876	55.7156
PA14_RS09410	PA14_23250	NC_008463	2013441	2014517	+	1077	573	678	450	745	617	919	444	597	455	506	446	463	61.3566	60.3217	48.5561	60.5061	54.5042	79.4985	44.3575	59.2771	42.2407	46.1866	44.5511	44.1047
PA14_RS09415	PA14_23260	NC_008463	2014754	2017519	+	2766	7114	9261	7042	9721	8878	13072	6036	7238	7148	6056	6880	7581	296.609	320.823	295.863	307.41	305.368	440.3	234.799	279.83	258.385	215.236	267.593	281.186
PA14_RS09420	PA14_23270	NC_008463	2017607	2018692	+	1086	1922	2439	1866	2750	2609	2127	1761	1827	1880	1830	2091	2137	204.101	215.199	199.677	221.494	228.562	182.472	174.474	179.902	173.087	165.654	207.14	201.881
PA14_RS09425	PA14_23280	NC_008463	2018692	2019789	+	1098	2430	3066	2762	3587	3475	2119	2363	2377	2760	2495	2979	2635	255.227	267.565	292.327	285.751	301.101	179.799	231.559	231.502	251.329	223.383	291.882	246.206
PA14_RS09430	PA14_23290	NC_008463	2019858	2020967	+	1110	911	1304	1055	1352	1344	790	738	860	962	900	1024	929	94.6494	112.568	110.453	106.54	115.196	66.3076	71.5374	82.8521	86.6538	79.7078	99.2467	85.8643
PA14_RS09435	PA14_23310	NC_008463	2020960	2023200	+	2241	2430	3412	2664	3513	3492	2169	2189	2239	2550	2389	2733	2403	125.051	145.89	138.146	137.118	148.249	90.1731	105.1	106.842	113.772	104.799	131.201	110.01
PA14_RS09440	PA14_23320	NC_008463	2023200	2023889	+	690	992	1284	1045	1417	1356	672	881	883	1032	988	993	847	165.8	178.31	176.001	179.63	186.97	90.7359	137.381	136.848	149.543	140.763	154.824	125.937
PA14_RS09445	PA14_23330	NC_008463	2024157	2025836	+	1680	13776	21502	13801	21420	24374	27043	17748	27912	14618	17038	22570	20143	945.662	1226.39	954.659	1115.24	1380.31	1499.7	1136.68	1776.68	869.99	996.99	1445.31	1230.08
PA14_RS09450	PA14_23340	NC_008463	2025973	2026257	+	285	3924	4527	3977	4581	3774	4649	3957	4396	3883	4968	4542	4873	1587.84	1522.04	1621.65	1405.96	1259.85	1519.76	1493.9	1649.46	1362.25	1713.63	1714.52	1754.17
PA14_RS09455	PA14_23350	NC_008463	2026291	2026590	+	300	3365	3903	3107	3623	3253	2951	3047	3486	3197	3475	3082	3203	1293.56	1246.63	1203.56	1056.34	1031.63	916.446	1092.83	1242.61	1065.51	1138.71	1105.22	1095.36
PA14_RS09460	PA14_23360	NC_008463	2026846	2027928	+	1083	7724	8707	7222	9322	8333	6182	6652	7424	5762	7365	6428	7067	822.5	770.37	774.954	752.903	732.037	531.814	660.882	733.057	531.962	668.537	638.538	669.463
PA14_RS09465	PA14_23370	NC_008463	2028084	2029220	+	1137	10210	12351	8920	12454	11166	7358	7720	8583	7138	8212	7974	8190	1035.59	1040.88	911.699	958.092	934.324	602.918	730.562	807.247	627.699	710.019	754.492	738.998
PA14_RS09470	PA14_23380	NC_008463	2029301	2030569	+	1269	9180	11981	7295	11802	9674	5118	7567	6193	7065	7907	6405	6858	834.264	904.671	668.052	813.491	725.278	375.749	641.597	521.876	556.655	612.536	542.996	554.442
PA14_RS09475	PA14_23390	NC_008463	2030647	2031909	+	1263	3960	5924	3067	5520	4575	2041	2361	2698	2014	2408	2509	2400	361.588	449.439	282.2	382.291	344.626	150.556	201.137	228.437	159.438	187.428	213.716	194.952
PA14_RS09480	PA14_23400	NC_008463	2031887	2033236	+	1350	5764	7472	5158	9105	7770	3164	4031	4264	2715	3856	3999	3420	492.394	530.35	444.012	589.936	547.58	218.354	321.277	337.762	201.081	280.792	318.681	259.904
PA14_RS29910	PA14_23410	NC_008463	2033233	2034075	+	843	1337	2091	1220	1999	1754	854	824	837	690	869	880	758	182.905	237.676	168.182	207.417	197.953	94.382	105.172	106.176	81.8384	101.338	112.304	92.249
PA14_RS09485	PA14_23420	NC_008463	2034213	2036357	+	2145	7678	10238	8456	9876	8968	4987	5597	6570	6183	6237	7341	6288	412.803	457.348	458.126	402.729	397.767	216.606	280.755	327.541	288.209	285.845	368.186	300.75
PA14_RS09490	PA14_23430	NC_008463	2036366	2038018	+	1653	5625	7421	6214	7817	6768	2894	3680	4347	4082	4065	4519	3357	392.439	430.179	436.863	413.643	389.536	163.112	239.538	281.219	246.908	241.751	294.109	208.352
PA14_RS29915	PA14_23440	NC_008463	2038087	2039199	+	1113	4784	6125	4636	5861	5290	2128	3071	3681	3037	3146	3705	2921	495.699	527.315	484.056	460.612	452.19	178.129	296.883	353.67	272.826	277.872	358.123	269.25
PA14_RS29920	PA14_23450	NC_008463	2039196	2040149	+	954	3581	4529	3743	4709	4120	1782	2318	3121	2706	2531	3468	2485	432.891	454.897	455.951	431.757	410.874	174.028	261.436	349.843	283.606	260.811	391.084	267.238
PA14_RS09495	PA14_23460	NC_008463	2040149	2041165	+	1017	1326	2231	1548	2011	1698	765	761	998	807	886	1009	790	150.364	210.202	176.887	172.962	158.846	70.0809	80.5126	104.939	79.3393	85.6435	106.736	79.6941
PA14_RS09500	PA14_23470	NC_008463	2041610	2043607	+	1998	6054	7735	7617	8565	7689	5763	4598	5786	5472	5000	5885	4930	349.437	370.957	443.032	374.965	366.129	268.728	247.613	309.678	273.833	246.012	316.877	253.146
PA14_RS09505	PA14_23480	NC_008463	2043798	2044127	+	330	223	301	297	277	317	314	249	429	391	342	437	420	77.9315	87.4001	104.59	73.4217	91.3914	88.6492	81.1868	139.018	118.467	101.881	142.464	130.574
PA14_RS09510	PA14_23490	NC_008463	2044200	2044275	-	76	48	98	78	91	142	121	31	106	29	28	44	39	72.8366	123.558	119.269	104.734	177.76	148.331	43.8882	149.149	38.1522	36.2181	62.2842	52.6467
PA14_RS09515	PA14_23500	NC_008463	2044344	2045540	-	1197	551	922	724	878	933	1140	409	872	412	357	452	415	53.086	73.8067	70.2896	64.1592	74.1562	88.7299	36.7645	77.9023	34.4143	29.3194	40.6241	35.5692
PA14_RS09520	PA14_23510	NC_008463	2045728	2047740	+	2013	1482	1782	1437	2044	1701	2560	1578	1484	1699	1755	1577	1788	84.9037	84.8249	82.9583	88.8169	80.3935	118.483	84.3457	78.8348	84.3889	85.7067	84.2805	91.1263
PA14_RS09525	PA14_23520	NC_008463	2047744	2049243	-	1500	47	61	29	64	58	92	49	50	30	35	34	31	3.61351	3.89671	2.24674	3.73205	3.67872	5.7142	3.51483	3.56457	1.9997	2.29381	2.43852	2.12027
PA14_RS09530	PA14_23530	NC_008463	2049293	2050360	-	1068	41	49	34	52	49	147	28	30	22	16	32	34	4.42726	4.39627	3.6996	4.25883	4.36501	12.8235	2.82089	3.00385	2.05962	1.47275	3.22343	3.26609
PA14_RS09535	PA14_23540	NC_008463	2050430	2051350	+	921	279	261	227	292	280	596	251	275	252	319	275	296	34.9355	27.1544	28.6426	27.732	28.924	60.2901	29.3234	31.9302	27.3575	34.0496	32.1227	32.9725
PA14_RS09540	PA14_23560	NC_008463	2051388	2052872	+	1485	2138	2728	1968	3065	2679	4999	1921	2217	2017	2048	2001	2353	166.036	176.026	154.009	180.536	171.635	313.629	139.188	159.649	135.805	135.577	144.964	162.561
PA14_RS09545		NC_008463	2053074	2053149	+	76	90	154	112	137	200	176	87	196	114	138	178	82	136.569	194.163	171.258	157.676	250.367	215.754	123.17	275.785	149.978	178.504	251.968	110.693
PA14_RS09550		NC_008463	2053198	2053273	+	76	113	252	192	233	255	309	147	360	257	209	349	175	171.47	317.721	293.585	268.164	319.218	378.795	208.115	506.544	338.108	270.342	494.027	236.235
PA14_RS09555	PA14_23570	NC_008463	2053367	2053442	+	76	55	159	80	120	214	245	54	260	48	92	175	61	83.4587	200.467	122.327	138.11	267.892	300.339	76.4505	365.837	63.1485	119.002	247.721	82.3448
PA14_RS09560	PA14_23580	NC_008463	2053489	2053564	+	76	14	52	28	46	71	72	42	121	44	63	89	16	21.244	65.5615	42.8145	52.9423	88.8802	88.2629	59.4615	170.255	57.8861	81.4908	125.984	21.5986
PA14_RS09565	PA14_23590	NC_008463	2053723	2054265	+	543	27	71	26	33	58	2871	28	282	47	37	52	202	5.73438	12.529	5.56443	5.31585	10.1622	492.598	5.54828	55.5363	8.65433	6.69859	10.3025	38.1656
PA14_RS09570	PA14_23610	NC_008463	2054277	2055134	+	858	44	62	36	52	46	2729	39	258	55	51	55	212	5.91409	6.9241	4.87598	5.30121	5.10071	296.33	4.89077	32.1559	6.4093	5.84338	6.89627	25.3495
PA14_RS09575	PA14_23620	NC_008463	2055247	2055894	+	648	205	332	278	316	295	648	140	276	144	127	146	172	36.4839	49.0933	49.8559	42.6551	43.3119	93.1664	23.2463	45.5472	22.2189	19.2668	24.2391	27.2316
PA14_RS09580	PA14_23630	NC_008463	2055894	2056331	+	438	238	264	230	262	258	426	157	248	139	126	131	141	62.665	57.7549	61.024	52.3222	56.041	90.6138	38.5679	60.5488	31.7304	28.2799	32.1763	33.0267
PA14_RS09585	PA14_23640	NC_008463	2056424	2057383	+	960	193	232	190	221	244	382	115	264	138	134	137	151	23.1851	23.1567	23.0001	20.1363	24.1813	37.0724	12.8892	29.4077	14.3729	13.7219	15.3528	16.1371
PA14_RS09590	PA14_23650	NC_008463	2057398	2058144	-	747	800	828	678	933	902	756	976	846	871	981	832	968	123.507	106.211	105.477	109.25	114.88	94.2888	140.582	121.109	116.582	129.101	119.823	132.946
PA14_RS09595	PA14_23670	NC_008463	2058161	2058964	-	804	747	729	598	811	825	787	883	755	884	905	776	872	107.149	86.8822	86.4355	88.2314	97.6243	91.1964	118.169	100.42	109.934	110.656	103.835	111.271
PA14_RS09600	PA14_23680	NC_008463	2059122	2059571	+	450	587	744	385	710	800	47208	426	750	600	963	628	12505	150.435	158.424	99.4249	138.008	169.137	9773.77	101.858	178.228	133.314	210.376	150.136	2850.96
PA14_RS09605	PA14_23690	NC_008463	2059615	2060943	-	1329	52	81	62	106	80	157	107	102	74	99	85	109	4.51233	5.84009	5.42143	6.97653	5.72697	11.0061	8.66281	8.20735	5.56727	7.32304	6.88071	8.41437
PA14_RS09610	PA14_23700	NC_008463	2061055	2061966	+	912	242	322	264	309	309	1184	340	464	400	473	449	672	30.6015	33.8314	33.64	29.6362	32.2347	120.953	40.1129	54.4065	43.8531	50.9856	52.9652	75.5952
PA14_RS09615	PA14_23720	NC_008463	2062046	2062423	+	378	379	347	355	372	366	836	329	408	462	425	368	590	115.63	87.9624	109.14	86.0815	92.1191	206.05	93.6492	115.424	122.204	110.53	104.736	160.133
PA14_RS09620	PA14_23730	NC_008463	2062516	2063409	-	894	209	224	141	275	202	264	124	90	128	139	96	101	26.9607	24.0088	18.3286	26.9063	21.4968	27.5122	14.924	10.7655	14.3155	15.2848	11.5524	11.5905
PA14_RS09625	PA14_23750	NC_008463	2063572	2064996	+	1425	1120	1045	954	1342	1027	1631	1246	993	1200	1349	1010	1131	90.6412	70.2685	77.8001	82.3752	68.5671	106.635	94.0813	74.5182	84.198	93.0633	76.251	81.4269
PA14_RS09630	PA14_23760	NC_008463	2065008	2065646	+	639	715	673	630	958	758	664	927	694	863	1036	690	677	129.041	100.919	114.574	131.136	112.857	96.8114	156.091	116.141	135.035	159.382	116.168	108.695
PA14_RS09635		NC_008463	2065718	2066479	+	762	413	443	360	518	432	330	415	349	402	486	371	332	62.5054	55.7068	54.9028	59.4612	53.9373	40.3476	58.5994	48.9777	52.7481	62.6993	52.3791	44.6995
PA14_RS09640	PA14_23790	NC_008463	2066538	2067620	+	1083	926	1114	826	1248	1055	1029	762	781	739	784	639	728	98.6063	98.5635	88.6336	100.796	92.6796	88.5209	75.7053	77.1171	68.2262	71.1654	63.4763	68.9641
PA14_RS09645	PA14_23800	NC_008463	2067690	2068802	+	1113	1541	2015	1371	2177	1667	3680	904	1101	1070	1056	957	1033	159.672	173.476	143.149	171.089	142.495	308.043	87.3923	105.784	96.1223	93.2718	92.503	95.2193
PA14_RS09650	PA14_23810	NC_008463	2068904	2069914	+	1011	367	520	406	667	669	1084	468	466	261	426	423	421	41.8637	49.2846	46.6683	57.7076	62.9557	99.8935	49.8075	49.2904	25.8122	41.4228	45.012	42.7219
PA14_RS09655	PA14_23830	NC_008463	2070083	2072857	+	2775	12735	13713	13957	16663	14966	12224	14378	12711	18439	17210	14978	15004	529.247	473.51	584.489	525.229	513.101	410.402	557.488	489.829	664.37	609.676	580.671	554.708
PA14_RS09660	PA14_23840	NC_008463	2072879	2073736	+	858	864	1100	1070	1275	1213	657	803	751	1048	1096	842	768	116.131	122.847	144.925	129.981	134.504	71.3407	100.7	93.601	122.126	125.575	105.576	91.832
PA14_RS09665	PA14_23850	NC_008463	2073825	2074460	+	636	912	1039	804	1039	899	1286	597	728	927	917	782	824	165.371	156.537	146.908	142.895	134.482	188.384	100.999	122.406	145.733	141.74	132.278	132.92
PA14_RS09670	PA14_23860	NC_008463	2074729	2075601	+	873	1411	1713	1378	1704	1674	1765	990	1480	1058	1093	1254	1130	186.395	188.019	183.435	170.732	182.432	188.36	122.017	181.291	121.173	123.08	154.533	132.796
PA14_RS09675	PA14_23880	NC_008463	2075598	2076887	+	1290	1756	2140	1895	2161	2050	1908	1433	1961	2210	1938	1945	1785	156.985	158.958	170.713	146.529	151.19	137.8	119.524	162.561	171.292	147.688	162.207	141.961
PA14_RS09680	PA14_23890	NC_008463	2076891	2077538	+	648	729	1014	811	974	990	791	751	838	872	768	749	724	129.74	149.942	145.443	131.475	145.352	113.726	124.7	138.292	134.548	116.511	124.35	114.626
PA14_RS09685	PA14_23900	NC_008463	2077612	2078154	+	543	227	381	285	410	428	665	210	441	195	207	245	162	48.2112	67.2333	60.9947	66.0454	74.9901	114.099	41.6121	86.8494	35.9063	37.4759	48.5406	30.608
PA14_RS09690	PA14_23920	NC_008463	2078376	2079881	+	1506	1284	1838	1379	1931	2063	3452	1353	2087	1334	1294	1767	1729	98.3246	116.944	106.411	112.154	130.327	213.553	96.6658	148.192	88.5659	84.4677	126.227	117.785
PA14_RS09695	PA14_23930	NC_008463	2079898	2081109	+	1212	1034	1377	1080	1384	1472	1500	1139	1408	1232	1130	1534	1492	98.3876	108.866	103.554	99.8831	115.549	115.305	101.116	124.23	101.635	91.6552	136.164	126.295
PA14_RS09700	PA14_23950	NC_008463	2081106	2081873	+	768	639	865	666	862	948	756	582	722	756	599	807	666	95.9537	107.923	100.777	98.1758	117.438	91.7106	81.5383	100.532	98.4229	76.6738	113.045	88.9678
[truncated: 4,182 more rows]

## Sheet: OD normalised Data
	WT1_S1	WT-plus-HOCl1_S2	WT-plus-OSCN1_S3	mutant1_S4	mutant-plus-HOCl1_S5	mutant-plus-OSCN1_S6	WT2_S7	WT-plus-HOCl2_S8	WT-plus-OSCN2_S9	mutant2_S10	mutant-plus-HOCl2_S11	mutant-plus-OSCN2_S12		WT1_S1	WT-plus-HOCl1_S2	WT-plus-OSCN1_S3	mutant1_S4	mutant-plus-HOCl1_S5	mutant-plus-OSCN1_S6	WT2_S7	WT-plus-HOCl2_S8	WT-plus-OSCN2_S9	mutant2_S10	mutant-plus-HOCl2_S11	mutant-plus-OSCN2_S12
[truncated: 6,179 more rows]

[truncated: 5 more sheets: Log2 fold change, WT HOCl vs WT untreated, WT OSCN vs WT untreated, WT HOCl vs Mutant HOCl, WT OSCN vs Mutant OSCN]
